# Supplementary material for: MLL4 regulates postnatal palate growth and midpalatal suture development
Source: Front Cell Dev Biol. 2025 Jan 24;13:1466948. doi: 10.3389/fcell.2025.1466948 (PMC11803150; doi:10.3389/fcell.2025.1466948)
Supplement: Supplementary file 2 [file DataSheet1.csv]

	baseMean	log2FoldChange	lfcSE	pvalue	padj	Gene	sample1	sample2	sample3	sample4	sample5	sample6	sample7	sample8
ENSMUSG00000000001	2784.37927946071	-0.0553810874319395	0.073033663797791	0.243505577959846	0.849782008537794	Gnai3	78.956298	70.778191	74.785214	73.531993	76.31777	74.12642	70.803305	66.791068
ENSMUSG00000000003	0	NA	NA	NA	NA	Pbsn	0	0	0	0	0	0	0	0
ENSMUSG00000000028	221.308668039336	-0.00271981307679362	0.0766784367067255	0.940483882920749	0.998133727527125	Cdc45	12.167158	8.856419	9.12232	10.417443	10.20598	10.357191	9.996896	11.482731
ENSMUSG00000000031	171137.723414118	0.025685121077656	0.078930587669332	0.503559835452559	0.952247503270867	H19	6770.349191	5210.645613	5646.907115	7857.16126	7231.003408	6958.838942	6891.777313	7494.931535
ENSMUSG00000000037	158.904508489865	0.14403801437345	0.354601289423021	0.0105456929164459	0.224758093201065	Scml2	4.083028	3.602576	4.439233	3.112026	4.428704	4.982435	7.930472	6.950036
ENSMUSG00000000049	4.81489705955645	0.00331020524265623	0.0864056975967922	0.648248177361603	NA	Apoh	0.082264	0.314692	0.695554	0.65047	0.161961	1.779188	0.378325	0.372584
ENSMUSG00000000056	659.431166514542	0.071186441224049	0.113404754204779	0.0868943397751796	0.63424782468258	Narf	14.343098	9.968007	8.997565	10.597411	16.707358	15.010858	11.384228	14.246317
ENSMUSG00000000058	1236.28266477015	-0.213344976368636	0.136605711886104	0.00857380154026129	0.200945479954085	Cav2	38.004653	48.152962	49.11604	37.602312	35.236523	38.082416	35.363886	36.223984
ENSMUSG00000000078	1395.00008882275	-0.00643546276161227	0.0744236363501095	0.85965285477289	0.990897556055404	Klf6	29.127371	24.535134	27.854436	29.80411	34.634825	27.02297	26.655698	25.628085
ENSMUSG00000000085	585.267933704988	-0.00901130738263455	0.0767478580825491	0.805525456408434	0.988498888717453	Scmh1	29.196307	28.088283	38.686676	35.161484	27.693247	41.554457	32.170481	31.939347
ENSMUSG00000000088	949.114812051127	-0.100635566445186	0.098720379429012	0.0729856602464951	0.590821208198955	Cox5a	177.618359	198.211059	191.020661	184.973001	180.14338	193.278294	157.063167	156.759534
ENSMUSG00000000093	2503.11253399184	0.0193193076980632	0.0804655907290054	0.573056148045028	0.962521645192	Tbx2	43.401181	49.121998	63.839544	65.978662	50.447284	58.289797	72.3089	67.324887
ENSMUSG00000000094	5.73605766682502	0.00562659256449362	0.0862341443574035	0.595535166706094	NA	Tbx4	0.201995	0.109311	0.181125	0.084707	0.173798	0.221404	0.211209	0.165859
ENSMUSG00000000103	0	NA	NA	NA	NA	Zfy2	0	0	0	0	0	0	0	0
ENSMUSG00000000120	241.541208962976	-0.0773934302039729	0.123888324644414	0.0606870341573535	0.552871400757084	Ngfr	8.540805	6.925019	6.13492	5.042064	6.095947	4.978679	5.5472	4.682469
ENSMUSG00000000125	53.3943380490929	-0.0142010254696395	0.0868412059186123	0.370106622884674	0.917000730493763	Wnt3	2.960521	1.047881	1.967787	0.757881	2.051248	1.091691	1.240419	0.826773
ENSMUSG00000000126	255.989744605152	-0.0182658094599445	0.080831658538283	0.587100030365043	0.965251918327959	Wnt9a	6.735473	6.877522	5.784394	7.405083	6.804681	5.225028	7.732798	6.180493
ENSMUSG00000000127	223.986481169061	0.038211993511847	0.0880830846127446	0.290159866551825	0.880429287820765	Fer	7.948753	5.420097	5.471619	5.284652	7.160639	8.112235	6.162316	7.512687
ENSMUSG00000000131	1822.3849893337	0.0141431326220235	0.0768699089835414	0.702131308457594	0.980657155371884	Xpo6	41.240231	35.218106	50.717408	49.358961	40.291084	46.574106	50.404722	54.541827
ENSMUSG00000000134	799.023834851884	0.042394101734658	0.08224720577097	0.31893418660898	0.897132847408337	Tfe3	18.801443	17.446849	22.184274	21.559668	23.021621	20.74772	25.146813	22.442517
ENSMUSG00000000142	819.179356298275	-0.0411460553585648	0.0860519137864828	0.30154342974266	0.886510212773578	Axin2	22.768666	27.393974	28.375038	28.570642	20.392314	22.706403	29.304371	27.061243
ENSMUSG00000000148	406.035526774122	0.0547670440594286	0.0913786849715822	0.204845044915087	0.815721328580506	Brat1	9.689102	8.876068	9.684895	10.713195	9.265712	13.124322	11.097004	12.933334
ENSMUSG00000000149	1444.01274645695	0.00391290971748649	0.0701445400331762	0.930075179456995	0.997644112480183	Gna12	38.757378	30.490218	36.578172	35.703421	39.281874	40.264757	35.675858	33.475781
ENSMUSG00000000154	76.1824650512858	-0.0103543245730136	0.0851340216457011	0.599793047303062	0.967292019168863	Slc22a18	7.978048	4.97238	5.009775	3.241936	7.593539	4.394524	2.917793	4.487602
ENSMUSG00000000157	1.45269325089089	-0.00190421924708576	0.0865439267099595	0.674913595263857	NA	Itgb2l	0	0.150969	0.035081	0.212928	0.126946	0	0.055953	0.035156
ENSMUSG00000000159	11.1716355264533	0.000469617146107998	0.0856165866951075	0.969649261387041	0.998196639052729	Igsf5	0.437687	0.67691	0.993886	0.407854	1.014123	0.587064	0.542948	0.482086
ENSMUSG00000000167	386.627759302953	-0.0138767975481106	0.0850244888422176	0.53842817499779	0.957360111535471	Pih1d2	22.784192	48.582305	45.647646	15.138206	26.563515	31.692456	30.705026	30.961192
ENSMUSG00000000168	1049.34136112922	-0.0209945641825455	0.0814529866737914	0.527935697919281	0.955183041837641	Dlat	28.533115	25.774032	32.135664	23.514505	20.955786	37.272619	21.058908	26.984816
ENSMUSG00000000171	1639.61188598611	-0.0719598275318217	0.0943080786459798	0.125138432788943	0.710882884438472	Sdhd	117.130982	155.140734	137.092351	142.133404	115.860791	131.897362	135.51089	120.347907
ENSMUSG00000000182	4.16723436934364	0.00386131918622591	0.0864046081939276	0.618623928826353	NA	Fgf23	0.099542	0.18926	0.365926	0.048892	0.200464	0.109246	0.501936	0.172296
ENSMUSG00000000183	0	NA	NA	NA	NA	Fgf6	0	0	0	0	0	0	0	0
ENSMUSG00000000184	7880.05745840548	-0.0772424332586816	0.0999719263099101	0.141288705182571	0.735581864746432	Ccnd2	118.050246	88.121842	119.898126	120.908507	109.003565	106.783606	94.511698	98.15471
ENSMUSG00000000194	1345.16711420202	-0.00842553663180747	0.0663635638247734	0.84365463589439	0.990130984837845	Gpr107	21.221902	22.35068	20.979204	22.071045	24.045431	23.144585	21.610268	20.302424
ENSMUSG00000000197	34.7096716787135	-0.00358174795363408	0.0849816666708143	0.834715291259977	0.989203517944038	Nalcn	0.352881	0.668145	0.23805	0.367408	0.582902	0.262481	0.356048	0.392433
ENSMUSG00000000202	44.1473482717282	-0.0164046407617348	0.0857209890031258	0.461771858825554	0.942470635241014	Btbd17	2.077223	2.686551	2.382078	1.364043	1.918683	1.503933	1.695763	2.432176
ENSMUSG00000000204	13.4604220782734	-0.00872031481063227	0.086441128994685	0.464909197369232	0.943366534589247	Slfn4	0.16892	0.692275	0.312673	0.330093	0.113663	0.471919	0.250946	0.315098
ENSMUSG00000000214	2.24611857482176	-0.00312477534967013	0.0865558940099158	0.554208902148921	NA	Th	0.104032	0.374927	0.362452	0	0.303975	0	0.095895	0.087162
ENSMUSG00000000215	0	NA	NA	NA	NA	Ins2	0	0	0	0	0	0	0	0
ENSMUSG00000000216	35.7983829235118	0.0238394082836284	0.089395771324126	0.194642425056062	0.802476559106539	Scnn1g	1.14086	0.999331	0.895054	0.306968	1.488694	1.062887	1.148125	1.278596
ENSMUSG00000000223	102.084836661186	-0.0163888241598276	0.084334987214622	0.521989832637066	0.955020193740269	Drp2	1.394906	1.76869	0.908611	1.716124	1.595654	1.213646	1.290453	1.288747
ENSMUSG00000000244	16.387123749856	-0.810167370278187	0.944113995147417	0.00470734529767645	0.140276880440196	Tspan32	1.861469	1.202649	1.408226	1.192828	0.294089	0.905821	0.704241	0.375894
ENSMUSG00000000247	96.5130220437111	-0.00209444060621265	0.0864021295808626	0.76238704015712	0.984660768413393	Lhx2	0.802063	12.470209	1.661485	0.490428	2.941827	4.435114	0.579817	4.978742
ENSMUSG00000000248	20.3395903773504	0.00269477938219962	0.0855555898235046	0.841053131469668	0.990112339361694	Clec2g	1.70401	2.267167	0.64536	0.864023	1.930858	1.845851	1.076669	1.002239
ENSMUSG00000000253	312.971841596621	-0.00196298360666997	0.0826486427390727	0.939038015779729	0.998133727527125	Gmpr	21.04181	24.499056	21.348039	8.689315	21.206138	20.929043	16.290913	19.118867
ENSMUSG00000000263	0.374144180883147	-0.000913598754040681	0.0866091539309086	0.771357677970031	NA	Glra1	0.050312	0	0	0.049429	0	0	0.033395	0
ENSMUSG00000000266	605.505386886349	-0.0947401201522841	0.120157125311086	0.083927596205144	0.625394756624565	Mid2	10.274963	7.34858	9.210776	9.219473	8.448176	8.784512	7.086752	7.379524
ENSMUSG00000000275	1023.89107568408	0.0225067902418712	0.0710204201208012	0.599151057059425	0.967292019168863	Trim25	14.821282	14.161734	15.806796	13.688607	15.882367	18.942092	14.080373	14.755614
ENSMUSG00000000276	241.891741903995	-0.0163889397976325	0.081340212173797	0.609892271223665	0.968177296698923	Dgke	2.289273	2.883176	3.578441	2.759515	2.012972	3.391143	2.700887	3.108731
ENSMUSG00000000278	2242.50435588288	0.00357638085818897	0.0729337394062413	0.929614533399492	0.997644112480183	Scpep1	95.417781	80.910856	86.306999	111.834355	99.680502	99.778338	100.472711	94.358575
ENSMUSG00000000282	815.767936622023	0.0412782042220847	0.0841432392228511	0.326308666531118	0.898996180111424	Mnt	14.892378	11.124332	16.941771	12.651468	14.766012	15.695971	16.304016	17.200592
ENSMUSG00000000290	368.325771148848	-0.0324160039117154	0.0902754349426128	0.246750923401684	0.853201168725095	Itgb2	9.25839	9.398681	14.406481	15.769471	8.153902	15.963142	8.076207	9.429769
ENSMUSG00000000295	244.812609045758	0.0235947073807541	0.081701731723555	0.496276843285528	0.9505633268483	Hddc2	33.101344	28.743068	31.032855	22.693891	28.067195	31.580886	38.881901	32.26876
ENSMUSG00000000296	68.4101945678062	-0.021684790942773	0.0862670425588619	0.393796791595823	0.924496916587787	Tpd52l1	8.524934	6.942386	5.163409	6.256156	4.812556	6.880491	7.320812	4.754598
ENSMUSG00000000301	76.8567751340793	0.00105883200097674	0.0824980054226747	0.964859507977689	0.998133727527125	Pemt	9.306521	7.497173	8.993312	12.346733	6.935988	10.175083	11.509038	11.666473
ENSMUSG00000000303	3089.04176480357	-0.0150494816303826	0.0845796324983592	0.540257053631023	0.957386931012395	Cdh1	75.963721	61.205863	79.659089	28.088195	71.650227	58.663201	39.363738	56.037982
ENSMUSG00000000305	68.8314805754694	0.0416988172429927	0.0961499530376273	0.129292673864234	0.719144965235566	Cdh4	1.034951	0.832478	0.759561	0.548448	1.266593	1.119474	1.146201	0.864053
ENSMUSG00000000308	777.717960925528	0.00457792462123476	0.0842142232225804	0.819630703442302	0.988860493515348	Ckmt1	89.394867	50.2411	43.047979	27.370202	91.469034	54.819516	44.184546	40.384529
ENSMUSG00000000317	187.397936146987	0.0120601737473594	0.0825779571013247	0.597529648495344	0.967292019168863	Bcl6b	3.088083	5.007354	5.156573	5.63157	4.203111	4.814673	6.614732	5.82589
ENSMUSG00000000318	24.8352462117948	0.0111637707566548	0.0852722806951387	0.5707058473416	0.961591269760687	Clec10a	1.649529	1.840645	0.98313	1.396935	1.640789	1.691215	1.716049	2.07169
ENSMUSG00000000320	181.032001510546	-0.00263225097878742	0.0847055915336751	0.886236178976286	0.99293323914123	Alox12	9.832386	5.602741	4.701885	1.850471	7.272154	5.703398	4.238965	4.800024
ENSMUSG00000000325	517.725798136972	-0.0774303408179415	0.128172604040334	0.0458475216658916	0.484785132071435	Arvcf	24.873653	16.955827	29.088305	14.034224	17.720815	17.781538	13.660044	15.800031
ENSMUSG00000000326	1085.73971877822	-0.00329452290518804	0.0702593152996169	0.937327678568176	0.998133727527125	Comt	65.039486	57.057938	63.382305	51.662473	63.521853	70.343227	54.425131	57.635373
ENSMUSG00000000339	715.030153757755	0.00133419274614215	0.0710549361840003	0.962653277813092	0.998133727527125	Rtca	41.611134	42.35137	52.15304	40.238266	43.369567	44.409272	49.873417	46.415467
ENSMUSG00000000340	401.597584711104	0.0699280993549795	0.091759189570517	0.15367831708682	0.754498490062587	Dbt	11.214501	10.142467	10.292964	9.311963	12.212153	13.087974	10.509935	12.460172
ENSMUSG00000000346	2976.92418471145	-0.0460318611604517	0.0827030223389392	0.295265309930366	0.88188083026456	Dazap2	123.185112	124.508526	163.86335	115.326065	121.864746	120.495113	135.143999	120.086325
ENSMUSG00000000355	289.038394295639	0.00791855154006632	0.0727702927424033	0.837004543078452	0.989626804579687	Mcts1	50.575918	44.388711	42.971971	45.184879	44.132784	53.85835	46.930013	50.352723
ENSMUSG00000000359	91.955206374404	0.0113851165539341	0.0814521656242331	0.702034707690507	0.980657155371884	Rem1	4.858936	5.079475	4.165775	5.654037	6.231714	5.10182	5.802449	4.661353
ENSMUSG00000000365	8.76087847155245	0.00729844513310526	0.0865077180127361	0.450860056535168	NA	Rnf17	0.327617	0.509307	0.084733	0.122067	0.670976	0.256567	0.312999	0.329788
ENSMUSG00000000374	1075.54483415721	0.0263164077358765	0.0779150039440385	0.520324577767569	0.955020193740269	Trappc10	18.996237	16.402428	21.114094	13.964875	19.945097	19.876572	16.9744	21.462854
ENSMUSG00000000378	656.54534138712	-0.04256819288218	0.0810713826840365	0.328139573057686	0.900072020484992	Ccm2	37.418079	39.484457	41.6294	47.091	35.058908	41.113948	42.60511	39.418973
ENSMUSG00000000381	4.16174534866303	-0.00485738022327433	0.08677216515581	0.170386449994967	NA	Wap	0	6.604789	0	0.758881	0	1.102145	0.255822	0
ENSMUSG00000000384	651.244684184287	0.0199439473120044	0.0782261836060074	0.591806160677769	0.966612895519855	Tbrg4	35.03507	27.661452	34.309514	41.857956	33.358275	39.914325	38.809941	41.694823
ENSMUSG00000000385	654.745674592321	-0.00259794244622605	0.082992102274198	0.919291286871477	0.996423319564633	Tmprss2	19.258402	23.578812	22.495903	8.797656	18.797328	20.325738	12.371896	24.342234
ENSMUSG00000000386	26.7020125691074	0.00713359665205183	0.0865105879528668	0.44955797332916	0.939069055593062	Mx1	0.430704	0.52461	2.227201	0.692633	0.679591	4.120463	0.747628	0.463035
ENSMUSG00000000392	804.454645566996	0.063425084962693	0.0734567643260066	0.181768807635683	0.790223409568495	Fap	28.250736	27.969583	28.533698	28.014995	29.988314	34.98787	30.931305	31.989518
ENSMUSG00000000394	0.125840091729118	-0.00111984742121404	0.0866264260783663	0.839113635602412	NA	Gcg	0	0	0	0.147673	0	0	0	0
ENSMUSG00000000399	1097.98148346767	-0.0984145776001965	0.0862376274911667	0.0725363069847358	0.587750732743047	Ndufa9	80.457154	74.076508	76.241225	74.02239	73.799587	74.427305	67.893504	67.15032
ENSMUSG00000000402	389.56586477194	-0.0269074367618062	0.0906859255142116	0.157729591649511	0.759605751659195	Egfl6	30.501963	8.114581	9.898448	10.09855	15.346187	9.318613	8.708363	8.05558
ENSMUSG00000000409	19.4285797234328	-0.0108263111373344	0.0864734430927229	0.433192985743489	0.936726054294458	Lck	1.69857	1.993586	0.762063	1.542383	1.735449	0.750138	0.701439	1.636098
ENSMUSG00000000411	0.499276164717094	0.000900840749775797	0.0866137246415571	0.704222760567939	NA	Tssk3	0	0.071809	0	0	0	0.24793	0	0
ENSMUSG00000000416	155.051559062457	0.00266071067609013	0.0827980091184852	0.916294347705134	0.996401598776746	Cttnbp2	2.021156	3.177431	2.923113	3.841865	4.753981	2.78004	2.612983	2.649695
ENSMUSG00000000420	4100.88881303137	-0.00438242258032656	0.0719700764387527	0.918565067463	0.996423319564633	Galnt1	87.334733	78.216638	107.156837	107.57102	95.05347	98.79194	98.399267	100.661834
ENSMUSG00000000435	0.373913105150008	-0.00162047134338538	0.0866408458896761	0.561794508563703	NA	Myf5	0	0.040377	0.089214	0	0	0	0	0
ENSMUSG00000000439	580.355670214856	0.0266826321985225	0.0808454184990061	0.470997212549665	0.944419506985758	Mkrn2	7.291503	9.225645	9.412873	6.367627	9.792775	8.153409	9.747456	8.620228
ENSMUSG00000000440	83.1858328267697	-0.0133819167470567	0.0852314875377501	0.533187519358779	0.956023053997186	Pparg	2.245565	3.586246	3.80221	6.337988	2.634787	4.108621	3.660138	4.116553
ENSMUSG00000000441	2019.33428663007	0.00963893524025275	0.0657345852283087	0.822159782047741	0.988860493515348	Raf1	52.680971	54.499238	58.662983	63.366669	59.923427	63.326487	56.361611	63.521918
ENSMUSG00000000486	64.9831303633669	-0.0108394317300616	0.0850878224205835	0.590967681674601	0.966608674944232	Septin1	8.578381	7.432776	6.415821	14.920306	5.147862	9.575831	9.399158	10.195259
ENSMUSG00000000489	769.818628374356	0.0115252140004132	0.0790558052505178	0.734550820525379	0.982128031092384	Pdgfb	21.783955	17.010986	25.291542	26.570532	18.874703	28.690903	24.166764	27.188766
ENSMUSG00000000530	432.925793907246	-0.0319829934025706	0.081471751188195	0.410873229716023	0.930494577353907	Acvrl1	16.604915	12.541674	13.374531	15.606159	15.776087	13.754069	12.036912	14.051053
ENSMUSG00000000531	470.767690858807	-0.163834146955945	0.127635371756026	0.0202493341590104	0.332485871585968	Grasp	21.068888	22.050787	23.987622	22.478449	18.612474	18.191568	20.389835	20.256673
ENSMUSG00000000532	919.065633541858	-0.0177757747419744	0.0807003044174523	0.590370718427222	0.966608674944232	Acvr1b	19.169358	18.756697	21.353032	11.882498	17.155488	20.247567	13.554263	18.269767
ENSMUSG00000000538	1242.53864157867	-0.0129571842152013	0.0707620404629232	0.754414658889474	0.984660768413393	Tom1l2	20.817603	20.730964	25.544215	25.322915	23.201054	22.415563	23.688208	24.510027
ENSMUSG00000000544	3.96755410324499	-0.00574702746842411	0.0865781707516209	0.446441100224686	NA	Gpa33	0.19728	0.187192	0.428235	0.038684	0.119006	0.216377	0.126232	0.03967
ENSMUSG00000000552	579.082249972361	-0.060289748975486	0.102165984842116	0.131429165034971	0.721574708373665	Zfp385a	27.85585	20.269647	27.084841	23.128811	22.759339	18.832098	25.43365	17.369223
ENSMUSG00000000555	2170.2281824107	-0.00933836502687273	0.0767427843723344	0.799060806642207	0.988176408637282	Itga5	41.583644	32.521996	41.678051	52.366505	37.04252	46.317432	43.469066	44.057221
ENSMUSG00000000560	20.4380174682625	-0.005915069071964	0.0863706914709863	0.547930679071065	0.957466879284169	Gabra2	0.181951	0.964984	0.189806	0.150228	0.518354	0.263125	0.282569	0.064183
ENSMUSG00000000561	1218.83204691278	0.0349714062363345	0.0782477724116367	0.377203853357385	0.919191716678686	Wdr77	28.142577	32.278899	32.941777	33.236653	29.226093	35.95724	38.081117	39.81641
ENSMUSG00000000562	2.5851362589793	-0.00304891113062318	0.0865037814122026	0.604060849005957	NA	Adora3	0.079841	0.06983	0.434041	0.108229	0	0.263363	0.123898	0.084762
ENSMUSG00000000563	2897.7159151597	-0.13895194024468	0.104348363184403	0.0281016307261319	0.392365651365797	Atp5pb	187.376091	195.837861	169.034606	178.061876	165.663757	174.850792	163.322774	150.315035
ENSMUSG00000000567	1593.47208460962	-0.0502922571710053	0.103930498449384	0.0639826526506886	0.561068545399827	Sox9	24.712918	33.551226	29.808199	62.238712	18.833479	32.665576	22.634025	34.828294
ENSMUSG00000000568	4078.35646600386	0.00238161768785511	0.0709763235822082	0.961639140730231	0.998133727527125	Hnrnpd	183.576253	172.907345	223.823143	223.963058	186.722867	224.150662	211.674185	220.309332
ENSMUSG00000000579	207.804674776253	0.0174303119279968	0.0842445734779221	0.513619862534561	0.953808655699289	Dynlt1c	8.074637	12.255935	12.349425	8.474952	7.2592	14.23563	11.506624	15.322851
ENSMUSG00000000581	750.136625589436	-0.0208992590053707	0.0785736286691808	0.576026502009932	0.962740350657117	C1d	47.532525	49.780435	36.381872	41.41406	43.891672	41.773454	48.448553	37.369933
ENSMUSG00000000594	799.802006285157	0.00233245354558495	0.0770724323394473	0.945023252662529	0.998133727527125	Gm2a	20.535536	12.891267	15.230693	15.154052	17.413457	19.538491	14.715659	15.590649
ENSMUSG00000000600	599.123708463358	0.0129046440970747	0.0768027929995292	0.725811882906743	0.981557448502496	Krit1	13.675664	16.461907	14.197359	18.75672	14.841633	17.140681	16.667393	19.922911
ENSMUSG00000000605	1544.85257029134	-0.00884142307345446	0.0660610329535376	0.837257624515883	0.989670112161277	Clcn4	31.629474	27.986446	27.776226	30.862233	31.506066	30.32357	29.425315	30.38634
ENSMUSG00000000606	1.01691211360827	0.00189470430742774	0.086654147587785	0.310744978998657	NA	Vmn2r88	0	0	0	0	0	0.161536	0	0
ENSMUSG00000000617	0.267738465913641	0.00150105281355003	0.086636690616414	0.696890934459773	NA	Grm6	0	0	0	0	0	0	0.058748	0.029417
ENSMUSG00000000627	68.0601471718891	-0.818010595769951	0.411709939488304	0.00124226949570338	0.0576722415889837	Sema4f	1.449348	1.38976	3.250434	1.934435	0.695876	1.051071	0.877458	1.28096
ENSMUSG00000000628	540.223393505544	-0.00780813501459713	0.0746918082170459	0.839751143272708	0.990083885003816	Hk2	7.756503	8.827567	8.718341	8.344084	6.836407	10.407329	7.811497	9.455955
ENSMUSG00000000631	1741.75545993297	-0.178212104393345	0.165636979682393	0.0192418253775129	0.324193847048237	Myo18a	28.773534	26.39059	23.259281	26.252585	22.243231	26.888829	19.195204	19.18093
ENSMUSG00000000632	26.7608953118279	-0.0224807549893275	0.0905323950833531	NA	NA	Sez6	0.494623	2.841385	0.412258	0.306847	0.334582	0.247853	0.551383	0.193594
ENSMUSG00000000673	2.81384522438939	-0.00138482103142249	0.0864910929532662	0.787112516275449	NA	Haao	0.461796	0.155742	0.114058	0.607381	0	0.159899	0.911221	0
ENSMUSG00000000682	43.3995549096906	0.0186668623836357	0.0874145172122634	0.317343720750458	0.896640475731621	Cd52	12.916646	12.815271	5.860079	11.522928	10.828481	24.687094	10.795794	13.549364
ENSMUSG00000000686	38.0160041359162	-0.0403077552294464	0.0971664037684447	0.0856552906395014	0.631138493715265	Abhd15	1.165916	1.38108	2.225614	1.31395	1.008336	1.171703	0.829952	1.289571
ENSMUSG00000000690	0	NA	NA	NA	NA	Hoxb6	0	0	0	0	0	0	0	0
ENSMUSG00000000693	883.103825084264	-0.702589064051813	0.246474862463397	0.000163412398301536	0.0128742885253431	Loxl3	30.020829	21.983728	17.836361	34.912269	17.628913	15.116409	13.020356	15.630614
ENSMUSG00000000701	0	NA	NA	NA	NA	Tcl1b5	0	0	0	0	0	0	0	0
ENSMUSG00000000706	2.08348605924754	-0.00449919389875502	0.0865841774237905	0.46716412418791	NA	Btn1a1	0.049315	0.116667	0.051549	0.048216	0.049472	0	0.06765	0.028323
ENSMUSG00000000708	428.28479807762	-0.169010894041969	0.200405699472005	0.0215540553253351	0.343493449586371	Kat2b	6.70838	9.469723	10.677116	8.035317	6.687181	7.835684	6.472302	7.203725
ENSMUSG00000000711	1556.39553318592	-0.0254868713343159	0.0723003947510102	0.547598884057928	0.957466879284169	Rab5b	49.165997	39.07286	40.565314	41.601063	45.031536	41.71622	40.723122	41.891148
ENSMUSG00000000724	12.1516459845847	0.000500244725123126	0.0865836322913692	NA	NA	Cryba1	0.206409	0	3.557304	0.067831	0	0	5.141579	0.079671
ENSMUSG00000000730	1.28638238458458	-0.00313667310884635	0.0866544945464217	0.348255090940675	NA	Dnmt3l	0.089472	0.08568	0.697509	0	0	0.179607	0	0
ENSMUSG00000000731	0.729873295512542	0.00196344582512831	0.0866106724080511	0.538939682741538	NA	Aire	0.028783	0	0.03011	0	0.113556	0	0	0.088448
ENSMUSG00000000732	55.8315110752211	-0.0114011617519322	0.0854707221357923	0.550981273222543	0.958235749398642	Icosl	2.849721	1.032837	1.275761	2.427562	1.838649	1.737333	1.245338	1.998052
ENSMUSG00000000738	862.550932585857	-0.0211339278651863	0.0744121536198682	0.604329100042953	0.967292019168863	Spg7	40.918998	32.094895	33.672684	39.721738	36.622577	35.728839	34.010418	39.541258
ENSMUSG00000000739	150.843581143666	-0.0212659287234158	0.087287131755075	0.338673199948661	0.906446120208112	Sult5a1	21.482327	8.996963	13.909487	13.195716	18.333209	9.488131	11.562751	8.877571
ENSMUSG00000000740	14750.0352414938	0.0139384983513625	0.0665682055710552	0.761080673725795	0.984660768413393	Rpl13	2157.510977	1912.846591	2184.651269	2193.471333	2141.049215	2184.674561	2432.747995	2232.910129
ENSMUSG00000000743	1694.90565095266	0.00333308994458448	0.0697677067332563	0.931765895717262	0.997671360648171	Chmp1a	81.224724	69.061046	74.242142	61.222219	76.469414	74.226647	77.747635	71.00584
ENSMUSG00000000751	1039.30453082831	-0.0273689203465706	0.082040835222436	0.45012722977243	0.939069055593062	Rpa1	55.069346	40.901114	37.361368	39.586718	45.571097	45.940693	40.093276	33.352705
ENSMUSG00000000753	9587.97603667292	-0.0967493347485499	0.14305706831604	0.0477361574289351	0.497683700559726	Serpinf1	925.464051	568.410822	836.830254	981.467031	646.10326	614.024551	753.820499	673.369812
ENSMUSG00000000759	1148.01557339585	-0.0486096841854596	0.0911051757135404	0.224520864132536	0.832269631324959	Tubgcp3	28.614489	44.873758	36.134345	34.373081	26.50695	36.392105	31.425727	36.703884
ENSMUSG00000000766	0	NA	NA	NA	NA	Oprm1	0	0	0	0	0	0	0	0
ENSMUSG00000000776	593.601248639897	0.0303672828316538	0.0822888535702261	0.413234777268135	0.932306103433258	Polr3d	24.010816	22.445396	27.320868	30.640334	22.919562	33.468871	30.242068	33.297401
ENSMUSG00000000782	1352.37203945822	-0.0719875738472147	0.120062273355091	0.0597531257439067	0.548330000033843	Tcf7	52.615441	41.59297	62.014308	77.14608	32.625324	49.493039	50.170043	51.751626
ENSMUSG00000000787	6817.57514322658	0.0102503613763933	0.0704740531062806	0.75402834395156	0.984660768413393	Ddx3x	110.478442	103.763989	131.257024	130.614405	121.819299	125.428449	137.079471	124.51044
ENSMUSG00000000791	7.58130654780943	0.00285646583772732	0.0862182601576465	0.746049875105799	NA	Il12rb1	0.250927	0.282233	0.229799	0.153528	0.723089	0.261295	0.24941	0.034258
ENSMUSG00000000792	6.25995516415481	0.00739299770145591	0.0866688143558474	0.38958999405036	NA	Slc5a5	0.20432	0.27644	0.030537	0.028562	0.205108	0.351932	0.133529	0.268442
ENSMUSG00000000794	80.3165438286093	0.313994949745208	0.313225042381337	0.00781141023227768	0.18871716139159	Kcnn3	0.878862	0.949166	0.982565	0.702157	1.264535	1.501118	1.306952	1.287565
ENSMUSG00000000804	574.99180195057	0.0270518165727124	0.071996951713627	0.512923761794262	0.953333847700183	Usp32	7.122598	6.539752	7.877144	6.646274	8.288738	7.496421	7.186228	7.936922
ENSMUSG00000000805	0.603940922253198	-0.000332818636252887	0.0866019265402445	0.880993391322232	NA	Car4	0	0.220558	0	0	0.155598	0	0	0
ENSMUSG00000000811	326.158503650976	0.000476697451693575	0.0798933401702359	0.98596448606582	0.999164925762281	Txnrd3	8.159577	8.673937	14.325127	8.231963	9.597146	9.739482	11.641925	9.903282
ENSMUSG00000000817	0.114582413206537	0.00114227942620586	0.0866271959986044	0.837399529045533	NA	Fasl	0	0	0	0	0	0	0.042319	0
ENSMUSG00000000823	1753.55272740854	0.0903119302094841	0.143564613042615	0.035902001921204	0.435626532349765	Zfp512b	29.79562	47.935735	42.405672	45.452129	41.162481	54.875822	66.553198	70.802507
ENSMUSG00000000826	2307.89043167387	0.073648577303698	0.0904439302458664	0.147243691287101	0.744221695293646	Dnajc5	36.041325	31.775364	42.256417	39.066712	44.146599	46.46314	43.145434	40.607612
ENSMUSG00000000827	1525.08449405672	-0.0555893677249857	0.0785041976590182	0.244327109855059	0.850633450306587	Tpd52l2	62.73913	69.801449	75.698801	64.329551	58.082015	73.15694	66.358703	63.493418
ENSMUSG00000000838	1231.74727570341	0.0341174376265769	0.0742439853509082	0.430909923363454	0.936293426644465	Fmr1	27.349774	23.142778	25.203488	25.749678	27.922529	26.031203	27.014668	31.74207
ENSMUSG00000000861	383.005065176701	-0.00012431023977154	0.0802131863687772	0.996644710470932	0.999164925762281	Bcl11a	12.254178	10.738585	11.189949	6.108946	10.937101	10.058693	9.144123	11.792298
ENSMUSG00000000869	1.66042582945288	0.00167648383101798	0.0865501439071079	0.689711111120026	NA	Il4	0	0.758894	0	0.476298	0	1.707816	0.239626	0.252009
ENSMUSG00000000876	428.911954451519	-0.0267019021452348	0.0839011105860522	0.430793173228817	0.936293426644465	Pxmp4	23.332571	13.074353	15.037254	18.078227	15.651368	18.205799	15.296727	16.231933
ENSMUSG00000000881	590.789158300907	0.0188941960482593	0.0762598710831203	0.681141752101619	0.978155523377811	Dlg3	14.099681	14.147357	15.769783	11.895527	14.912096	16.532212	11.920208	17.518049
ENSMUSG00000000884	165.593355856777	0.00495032644348159	0.0818877034416407	0.8534772231844	0.990130984837845	Gnb1l	11.830895	6.756754	8.67147	7.887201	12.041453	7.707762	9.936484	7.941175
ENSMUSG00000000889	0.650980534692337	0.000606502941159931	0.0865910274724843	0.819462228248506	NA	Dbh	0.067847	0	0	0	0.034078	0	0	0.078065
ENSMUSG00000000901	455.991919516296	0.0329303250093618	0.086771244646671	0.325519945301991	0.89873630481314	Mmp11	23.351598	13.965322	14.491547	16.991389	22.062307	23.253965	19.710982	17.315578
ENSMUSG00000000902	1469.91467194691	-0.0755592323883922	0.0896808189326539	0.13781742626339	0.730715396564283	Smarcb1	80.430093	75.948448	81.107112	94.331313	73.485547	83.788927	76.131183	75.863001
ENSMUSG00000000903	55.635965771781	0.00363801257748381	0.0854858682515406	0.798839346423682	0.988176408637282	Vpreb3	6.087771	16.531844	11.37358	1.912205	9.925793	12.711937	9.088266	9.036586
ENSMUSG00000000915	1000.40243761803	-0.0322594640329111	0.085287493132979	0.359751255511267	0.915098249137039	Hip1r	13.691436	15.119027	17.558922	10.150244	15.712449	11.718036	10.993815	13.782513
ENSMUSG00000000916	336.091852870873	0.0150621761009054	0.0825856112119616	0.603202884103901	0.967292019168863	Nsun5	13.116798	12.845586	11.198937	19.968712	11.861012	18.027513	16.952905	18.204375
ENSMUSG00000000934	200.367208669857	0.0463576834482244	0.0871016318684497	0.262361036436393	0.86435279450626	Top1mt	9.01483	8.50803	10.288106	8.08065	9.429803	12.220522	10.031721	10.383538
ENSMUSG00000000938	0	NA	NA	NA	NA	Hoxa10	0	0	0	0	0	0	0	0
ENSMUSG00000000942	0.611176452301197	-0.00280111771795004	0.0866787472191266	0.317106226754225	NA	Hoxa4	0.057823	0.165153	0	0.056888	0	0	0	0
ENSMUSG00000000948	15.8251567467079	0.0159685547262625	0.087751883278946	0.232887402148251	0.840462672336731	Gm38393	0.084939	0.421721	0.377093	0.228231	0.341003	0.701365	0.427091	0.368687
ENSMUSG00000000957	15394.3791076352	0.0639216184890456	0.0995235391619428	0.175056548562041	0.780245402767491	Mmp14	544.115352	342.185639	501.379859	518.80356	587.469187	557.275009	584.100721	572.33829
ENSMUSG00000000958	246.880879417357	-0.146286786155287	0.162594539243046	0.0298540697312256	0.400377864220934	Slc7a7	11.648226	12.97202	11.952936	9.581541	9.067854	10.408799	9.05285	10.212513
ENSMUSG00000000959	1022.5931613938	-0.0325078129152453	0.0767157496737629	0.441332031821094	0.938061155920174	Oxa1l	43.728	34.096866	44.723396	36.328793	39.317101	35.910843	38.816295	40.426001
ENSMUSG00000000976	452.198880752941	0.0130771611454391	0.0774014014726927	0.71725345550031	0.980949261624476	Heatr6	8.211905	8.743815	7.890783	7.377488	6.8332	11.422932	8.392403	8.531025
ENSMUSG00000000982	3.47198610743823	0.00211894897906593	0.0865099444374454	0.682496916866048	NA	Ccl3	0	0.143116	0.474765	1.035708	0.151073	0	0.547505	1.910777
ENSMUSG00000000983	45.1842721829504	0.00058507570304167	0.086166689916932	0.94379094603988	0.998133727527125	Wfdc18	1.0952	37.786923	5.108836	5.614124	16.829207	5.790456	5.134711	26.360634
ENSMUSG00000001014	1.58935597808287	-0.00123053693023933	0.0865827175508933	0.702605436948103	NA	Icam4	0.42686	0	0.398721	0	0	0	0.464738	0
ENSMUSG00000001016	1413.9534601707	0.00625138884291134	0.0640832093500955	0.884138464565788	0.99293323914123	Ilf2	63.529644	65.433619	57.602656	64.302804	63.813099	69.678955	64.860524	66.188942
ENSMUSG00000001017	3057.77647907909	-0.00450501799011949	0.0577313437856712	0.91702802354994	0.996401598776746	Chtop	121.43381	119.00139	126.47771	125.351631	122.754656	132.851087	129.881603	124.96873
ENSMUSG00000001018	1080.25528409717	0.00438267190275219	0.0655491012103865	0.91778675360778	0.996401598776746	Snapin	61.828157	60.22814	58.597226	51.881895	62.314095	59.200218	59.278218	63.235342
ENSMUSG00000001020	830.471789907854	-0.0694995523077236	0.126225510503571	0.0202827640679867	0.332485871585968	S100a4	156.496856	364.444239	321.233611	414.176796	127.857114	246.270846	248.381952	194.654946
ENSMUSG00000001021	10.6116985480237	0.000569568927298223	0.0857418164239661	0.960942797336479	0.998133727527125	S100a3	2.871289	1.476757	2.855877	0.850265	2.228724	2.612208	1.365992	2.229357
ENSMUSG00000001023	10.8303431891045	0.00250869215730727	0.0863878048703442	0.721928690493258	0.981185830164473	S100a5	1.250502	11.543425	0.447726	2.634724	7.991004	0.936622	1.189479	11.76264
ENSMUSG00000001025	3224.31946224818	-0.284136844578662	0.111789011106454	0.000777070939317712	0.0418839641446447	S100a6	818.518243	951.059703	866.235983	751.487923	726.757871	675.472434	674.816016	699.026352
ENSMUSG00000001027	13.0070443714043	-2.63563979225717	1.44594285613354	0.000966610942621234	0.049344220699097	Scn4a	0.123555	0.046664	1.377126	0.060262	0.024745	0.027058	0.045143	0.014161
ENSMUSG00000001029	163.515205429235	0.0133211532181957	0.0820811121605315	0.648672557056445	0.975487610491132	Icam2	11.377599	17.157192	16.901898	12.522178	14.833561	15.492561	12.855561	21.971366
ENSMUSG00000001034	850.925833469971	0.147258241979527	0.116936577117183	0.0261683721558944	0.379065119353271	Mapk7	24.273627	21.032767	25.772271	25.847174	28.546705	32.48479	29.129746	29.637119
ENSMUSG00000001036	637.080066023593	-0.0422348667142817	0.0743421188805594	0.351363212335037	0.912536077004507	Epn2	13.893414	15.367106	14.205914	12.663066	13.765791	13.261486	13.38386	14.118218
ENSMUSG00000001039	401.492298025694	-0.0138992455228871	0.0833279395197145	0.608123939158557	0.967577053052842	B9d1	78.667417	111.784922	67.336656	48.343339	90.2144	76.570293	57.100711	68.486191
ENSMUSG00000001052	1425.77243650166	-0.0157875680786405	0.066620560590551	0.719144491853058	0.98106787064757	Sec24b	42.781699	44.049496	41.893809	43.079921	43.716665	40.308078	42.961437	47.705856
ENSMUSG00000001053	234.459781369905	-0.00765820400981489	0.0792107876385351	0.815790324865461	0.988860493515348	N4bp3	11.055103	8.353609	10.509538	6.502917	9.055922	8.734347	9.54998	9.336159
ENSMUSG00000001054	525.008798054744	0.105741074781002	0.0987278468118465	0.0633306096862128	0.561055779986901	Rmnd5b	24.252602	24.099437	25.909687	22.221106	29.56255	28.088363	27.297195	30.176061
ENSMUSG00000001056	1141.27774657801	-0.0722775114483099	0.093651723793218	0.143479287729307	0.73994421682883	Nhp2	103.931447	112.458737	134.695765	130.901586	105.8893	111.870678	117.816917	107.532178
ENSMUSG00000001062	557.054088129265	-0.0124048781947772	0.0746404605986314	0.750702676172004	0.984601007834516	Vps9d1	17.526164	18.543383	19.030106	21.305831	18.357817	17.755382	22.120859	18.791776
ENSMUSG00000001065	493.715727134559	0.0734332744674175	0.108959734394197	0.105835779599832	0.679950312965074	Zfp276	9.98434	11.90865	11.70362	13.248606	12.149126	15.711097	12.960903	18.023312
ENSMUSG00000001076	1.33514098203658	-0.000379523937712126	0.0865561910700317	0.915940800907196	NA	C1ql4	0	0.362649	0	0	0.06399	0.208984	0.058223	0
ENSMUSG00000001082	1054.40201992949	0.109060059505633	0.114254244490209	0.059763754845474	0.548330000033843	Mfsd10	56.664112	57.396212	63.37362	68.099528	65.521871	75.255613	78.104598	81.111852
ENSMUSG00000001089	1509.47628013373	0.0105820806033422	0.0747217375500635	0.780241591409153	0.987411111806742	Luzp1	17.531032	13.306459	19.585368	17.480194	17.465589	18.515436	15.923613	20.950411
ENSMUSG00000001095	123.385138400448	-0.00521155448010747	0.0853325307777468	0.74566106574622	0.984601007834516	Slc13a2	8.109131	3.35523	4.954676	2.228679	7.144263	3.402975	1.718912	5.277757
ENSMUSG00000001098	2673.10149701714	-0.222609156114214	0.133700656042159	0.00688639071948573	0.175091701005591	Kctd10	89.536398	75.188112	98.425587	89.992685	69.568596	73.129783	80.210834	72.183974
ENSMUSG00000001100	1469.78198201772	0.0322434036508838	0.0684569257755483	0.467532822759598	0.943783026431951	Poldip2	66.708006	70.397172	72.051065	75.31189	71.86889	78.858547	81.514387	79.367852
ENSMUSG00000001103	2.10130024544484	-0.00885025106073813	0.0871898871838545	0.0681028807904051	NA	Sebox	0.073774	0.211329	0.371203	0.436799	0	0	0.135597	0
ENSMUSG00000001105	1506.1553054691	-0.0242145081837008	0.068829749092876	0.582416019442037	0.963945583134696	Ift20	179.326289	214.527208	183.895911	195.791605	199.361069	193.305566	180.860332	202.605866
ENSMUSG00000001119	47551.8251952995	-0.0123222553003978	0.0813380592260523	0.687947324230327	0.978508564833795	Col6a1	992.047103	687.426103	845.210499	1414.046706	845.507811	964.887991	1053.722459	1019.028705
ENSMUSG00000001120	172.433804177253	-0.0108804436443502	0.0778022079299387	0.759454273262989	0.984660768413393	Pcbp3	7.286458	8.009778	9.346441	8.943061	9.294536	7.675258	7.616242	9.135824
ENSMUSG00000001123	422.71988177206	-0.0264233670604056	0.0827946623546985	0.443941533676906	0.939069055593062	Lgals9	31.625695	27.707451	27.336004	21.287152	25.075661	32.685094	24.559613	19.947399
ENSMUSG00000001127	1379.73180227983	0.0172272125902917	0.0737074484694232	0.668764910414615	0.977193555437017	Araf	47.817312	56.754667	52.669295	64.398228	57.111837	58.078299	59.504815	65.924996
ENSMUSG00000001128	225.532268280233	-0.00686561916824803	0.0819503913976782	0.818868863547254	0.988860493515348	Cfp	8.861211	14.374672	14.575784	15.998101	8.988755	16.94884	14.30473	14.010138
ENSMUSG00000001131	2094.17137617705	-0.0558782711543321	0.109286963381471	0.0429960686529929	0.470350083484925	Timp1	186.678784	263.64454	325.530038	511.413343	156.723417	242.097607	290.397612	204.420004
ENSMUSG00000001134	142.249814396797	-0.0333395900927856	0.0865789161381834	0.327403046740774	0.90003522754089	Uxt	28.310795	27.408865	25.279392	24.641291	23.715081	26.579006	27.982574	18.261435
ENSMUSG00000001138	581.684586891192	0.0418446056436306	0.0828914772408607	0.315991805698675	0.894512935455335	Cnnm3	10.130119	8.467044	11.022182	8.368011	9.804403	10.35521	10.947059	12.47678
ENSMUSG00000001143	412.695624518541	-0.0263448261932618	0.0811832884263168	0.472826255816686	0.944886400731016	Lman2l	16.598295	16.202165	12.949677	13.415244	16.067486	15.608521	10.821226	14.499104
ENSMUSG00000001150	971.137522525717	-0.00322388645858745	0.0766061054272287	0.937112759274173	0.998133727527125	Mcm3ap	25.935569	25.133836	19.956276	31.051428	25.275661	28.925705	22.855592	28.980387
ENSMUSG00000001151	1109.11447071102	0.00916393258134772	0.0813940249869818	0.751426416245127	0.984660768413393	Pcnt	16.038511	16.306122	22.355993	10.1022	21.984792	15.230432	15.768519	17.472816
ENSMUSG00000001155	17.9194297129491	0.00162529685280315	0.0860482088755869	0.869788031374665	0.990897556055404	Ftcd	0.352092	0.111157	1.135797	0.430687	0.265094	0.321613	1.208056	0.43851
ENSMUSG00000001156	438.120499350415	0.0581952647140746	0.09462727393015	0.170357336246918	0.775791053729792	Mxd1	7.502365	6.369919	8.443033	6.614466	7.866533	7.70805	9.463036	9.721871
ENSMUSG00000001157	592.899633452041	0.00554239447570358	0.0748232702172622	0.8844628204182	0.99293323914123	Gmcl1	18.927046	19.446844	15.852794	15.235719	21.258029	18.433596	15.749827	18.135483
ENSMUSG00000001158	479.394145123988	-0.0435930571584304	0.077071353096714	0.327067866492867	0.899885590767422	Snrnp27	62.775136	64.022766	55.97961	60.730595	55.110515	64.371785	58.130457	57.701057
ENSMUSG00000001166	24.359383217796	-0.00266648777239451	0.0853122619905087	0.861542578274919	0.990897556055404	Oas1c	1.032165	1.313407	1.001581	0.861852	1.804293	0.922364	0.3851	1.056479
ENSMUSG00000001168	0	NA	NA	NA	NA	Oas1h	0	0	0	0	0	0	0	0
ENSMUSG00000001173	738.759249198883	0.0407862416439102	0.0781917923667597	0.35192570750908	0.912536077004507	Ocrl	14.147006	13.301328	13.778652	15.993694	15.160996	15.638419	15.739402	18.101716
ENSMUSG00000001175	13206.4186541723	-0.0415563983585728	0.0838164532771459	0.288463582648691	0.880237530306873	Calm1	458.742066	522.010291	495.163711	352.112175	487.365197	447.558677	367.331017	409.38881
ENSMUSG00000001211	994.790695296631	-0.014367374720898	0.0813051755812977	0.647274431683304	0.974949487306123	Agpat3	52.181227	36.188579	43.83092	25.507903	44.281443	38.319209	35.52836	35.336724
ENSMUSG00000001225	2.51813118336881	0.00531511818594702	0.0866969949370362	0.305499536244788	NA	Slc26a3	0.029407	0.123752	0.061533	0.028777	0.129141	0.032234	0.053812	0.430056
ENSMUSG00000001227	181.872203494989	-0.013032371832166	0.0815928081966353	0.671255114118329	0.977193555437017	Sema6b	3.144763	5.004943	4.690619	4.99634	3.315292	4.793319	5.003706	4.355293
ENSMUSG00000001228	1002.42190087134	-0.0192063737555644	0.081655141940535	0.557632651715525	0.961222367079568	Uhrf1	36.753134	22.319929	22.073951	26.124371	27.939978	30.4048	21.670101	23.719124
ENSMUSG00000001229	1073.85593029922	0.0438631860260699	0.0823337970271129	0.306025648921957	0.890560736879925	Dpp9	25.969046	21.153812	23.640131	28.772756	28.118452	31.781175	25.505036	29.108801
ENSMUSG00000001240	742.159995445261	-0.00360995964195403	0.0770950261696432	0.928711287607656	0.997644112480183	Ramp2	76.220545	52.260027	56.455453	77.79736	63.845161	69.020715	70.022889	68.870943
ENSMUSG00000001247	548.297145745011	-0.00779920317167777	0.0816521489881734	0.716808023264501	0.980949261624476	Lsr	33.007615	25.299482	28.162964	14.174212	28.473759	24.795304	21.086031	24.368569
ENSMUSG00000001248	1381.37921797101	0.0894893532085701	0.109573160293409	0.0908963640247768	0.644319156940287	Gramd1a	39.254935	42.333663	36.875152	48.970244	50.341186	49.60458	47.916129	56.533633
ENSMUSG00000001249	109.085320075371	0.0244747744212972	0.0857978316495834	0.391955211347989	0.923261786470544	Hpn	6.510452	5.520513	4.971936	3.738943	6.849515	5.679144	4.930415	7.469801
ENSMUSG00000001260	1.83340383114061	-0.00438828656187852	0.0867012019624024	0.288955531745023	NA	Gabrg1	0.024025	0.163786	0	0.033844	0.048198	0.018983	0	0
ENSMUSG00000001270	5716.28908415414	-0.0445473079026196	0.0978171076884454	0.125118692140591	0.710882884438472	Ckb	316.463712	395.725612	451.386855	499.890684	221.260589	563.320748	263.143255	278.016483
ENSMUSG00000001280	2032.1622016121	0.108450551968561	0.104657610058072	0.0598102793778394	0.54845699357351	Sp1	22.653682	17.889264	22.642126	20.266902	23.670712	26.286301	25.913695	24.552867
ENSMUSG00000001281	396.994161665781	0.0376174003371805	0.09219908427733	0.202984087434244	0.815334745540621	Itgb7	24.440972	16.192836	28.348705	14.348857	33.364668	27.038418	19.513205	27.217916
ENSMUSG00000001285	610.112906495619	0.00118329670610992	0.0692373483877269	0.975779667327549	0.998196639052729	Myg1	60.106137	62.673029	54.202112	65.802275	62.310961	66.302601	60.93131	64.807784
ENSMUSG00000001288	3623.39902496443	-0.0966433015313707	0.112200881926907	0.0790677531784464	0.612867341715007	Rarg	122.309369	97.04043	118.867136	135.190575	100.070883	104.759719	109.767657	107.765719
ENSMUSG00000001289	1887.35441915971	-0.0110331901787878	0.0799167441732432	0.735143341886159	0.982128031092384	Pfdn5	303.435734	370.957468	231.857066	215.43273	278.604475	303.7467	305.6035	228.995343
ENSMUSG00000001300	1677.05819026099	0.164290398808616	0.197681701694135	0.0224878958536836	0.352326297462306	Efnb2	32.777741	22.257753	24.270193	23.421618	40.023479	33.900286	31.288371	32.62877
ENSMUSG00000001305	488.815375849661	-0.00401638124001303	0.0776285498196666	0.906424727847851	0.994252167515638	Rrp15	28.193697	31.232112	39.677434	38.729424	27.696281	39.023115	39.878325	35.072272
ENSMUSG00000001313	116.296514363243	-0.0666870359576122	0.114908252101271	0.0680125472698263	0.578043477043894	Rnd2	9.384707	11.420325	7.015563	8.958426	8.126097	6.735198	7.649411	6.37769
ENSMUSG00000001323	357.316676945476	0.0309888774897714	0.0904980746830969	0.209323859247095	0.819375713092022	Srr	13.055941	7.229437	7.642822	9.934526	17.046008	16.003513	10.42525	7.548847
ENSMUSG00000001333	12.7887998493188	0.0191284910717157	0.0887787537746374	0.142752735430673	0.739184268808662	Sync	0.363961	0.167333	0.37204	0.533885	1.040265	0.533238	0.670039	0.401903
ENSMUSG00000001334	40.9044255372163	-0.724079739856695	0.3696838022595	0.00140286648799537	0.0632836089651888	Fndc5	1.803397	1.738018	1.594513	1.552283	1.155208	0.920304	0.569073	0.929685
ENSMUSG00000001348	7074.05158952162	-0.0488420169422229	0.101989929670904	0.0945956004172218	0.654601554887175	Acp5	573.933326	417.460696	565.066943	744.267753	346.933125	762.475445	288.468847	360.926053
ENSMUSG00000001349	83.8908672186346	-0.00279765197719912	0.0849669763612882	0.870243302315598	0.990897556055404	Cnn1	8.388315	2.813527	3.193301	3.37817	6.652825	3.740051	4.646744	2.36423
ENSMUSG00000001366	547.673706973156	-0.0308050071466137	0.0822357843677667	0.413860035179905	0.932588324204912	Fbxo9	25.331111	26.060019	29.525193	30.499325	22.153933	23.017196	28.567937	32.25789
ENSMUSG00000001376	446.938617923251	0.00924757550321886	0.0757480049781665	0.722001732265364	0.981185830164473	Vps50	12.34435	14.563717	13.993045	15.099118	15.809037	14.682264	17.208184	12.812657
ENSMUSG00000001380	1215.07944466247	0.000677147160017397	0.071821447716256	0.922186249787899	0.996953380357294	Hars	54.630761	46.658742	56.893564	61.37517	50.320922	63.091362	59.006622	54.82949
ENSMUSG00000001383	981.867719648689	-0.00690467687758278	0.0688621852351772	0.870023421821365	0.990897556055404	Zmat2	42.635757	35.729325	39.014182	35.452006	37.75163	39.893536	42.006147	37.454015
ENSMUSG00000001403	555.726781354528	-0.0326699726235163	0.0832914537542751	0.384258921427273	0.922229889517086	Ube2c	76.18586	56.595789	67.949418	49.871094	64.698688	66.487883	49.549833	55.813334
ENSMUSG00000001415	1110.53456048635	0.0403176858801232	0.0808439236477264	0.345364985521662	0.911264644886932	Smg5	23.984363	28.632243	22.927674	29.489614	26.698148	32.707523	29.82895	30.609164
ENSMUSG00000001416	3861.35981926917	-0.0443349073643545	0.0745092663361889	0.331576627920969	0.901480128580022	Cct3	212.30497	206.656544	219.696263	218.250871	194.163954	237.351657	216.998576	184.369214
ENSMUSG00000001418	1139.54785349824	0.0682386222205948	0.102637731781659	0.12767718142149	0.714497625602547	Glmp	129.441505	87.283954	90.704855	93.873231	128.086197	135.975538	111.457708	118.338033
ENSMUSG00000001419	1996.40588108286	-0.0535418444987224	0.0897411615044464	0.220000100101093	0.828709861666828	Mef2d	33.126701	33.940932	42.806573	46.263798	31.750421	37.602304	35.720101	39.18348
ENSMUSG00000001420	147.463635967998	-0.0134627988900785	0.0870098826419196	0.338981152230908	0.906538491218548	Tmem79	15.128293	3.433815	8.25965	2.989823	10.582358	3.292931	4.73211	3.098483
ENSMUSG00000001424	4533.70322227536	0.0203137356905803	0.0775802686059177	0.590839099585637	0.966608674944232	Snd1	124.185743	80.810439	106.023631	122.695201	120.257766	127.168514	111.246092	121.04664
ENSMUSG00000001435	3136.49582110437	0.00101247373773406	0.0827617632450586	0.972015524562097	0.998196639052729	Col18a1	76.669025	29.573919	62.366075	37.451127	70.717774	51.08408	50.521446	43.012599
ENSMUSG00000001436	535.403768695619	0.00105855648016901	0.073049188819738	0.977735088693557	0.998236257923186	Slc19a1	20.267608	18.468284	22.279885	24.912066	21.788084	24.368916	22.633326	21.042122
ENSMUSG00000001440	5544.99543296518	0.0898599996329902	0.10893708768756	0.0911188264416263	0.644631124163968	Kpnb1	89.132357	66.41572	77.907464	91.657056	92.58792	105.712487	93.266869	104.700409
ENSMUSG00000001441	1559.55314005042	-0.000958011164419009	0.0716576937407947	0.981718314126452	0.998571147991392	Npepps	48.289757	36.765276	39.400989	36.909415	43.519602	40.763841	43.0942	40.387819
ENSMUSG00000001444	1.11307851692101	0.00115768472038337	0.0865888950343187	0.698244192607074	NA	Tbx21	0.104661	0	0	0	0	0	0.12775	0.080297
ENSMUSG00000001445	921.050135466519	-0.029333007333592	0.0659207636560493	0.483606145032396	0.948205592707741	Mrpl10	49.078708	49.114992	51.372969	50.713104	50.644162	53.28332	49.261485	46.519053
ENSMUSG00000001467	1256.60956099795	-0.0181334154790758	0.0807787078761167	0.591670981750059	0.966612895519855	Cyp51	33.205416	22.075994	21.620661	33.882163	28.544431	25.803462	26.096381	27.611492
ENSMUSG00000001472	4550.93788425269	0.0390988385977613	0.0746868851656378	0.380736063625962	0.92128794285613	Tcf25	117.52341	121.428123	151.237656	144.678705	143.156285	150.602955	146.889471	155.990191
ENSMUSG00000001473	2374.36283346909	-0.00770511539160289	0.0778772496241232	0.824677888641103	0.988860493515348	Tubb6	114.854484	95.443271	158.195865	127.856292	102.31488	137.370639	142.661058	120.629327
ENSMUSG00000001482	748.519150975483	0.00245884154649218	0.07662401618712	0.941492762037018	0.998133727527125	Def8	25.7149	16.037278	25.328931	19.709289	23.257181	23.847036	21.173016	22.814518
ENSMUSG00000001493	134.573653055414	-0.00328962680955273	0.0767700954813197	0.927336736361081	0.997644112480183	Meox1	5.126717	5.313557	4.877967	5.877024	5.550831	5.709478	5.164952	5.495928
ENSMUSG00000001494	453.159331201284	-0.947488238717633	0.355563960001105	0.000252865827955968	0.0181339378586713	Sost	14.851678	47.089306	20.711321	24.108556	13.514823	11.583879	9.792272	15.286086
ENSMUSG00000001496	2.44527189674432	-0.00997098600796919	0.0873176732299954	0.0796153963081871	NA	Nkx2-1	0.039161	0.173572	0.223694	0.153572	0	0	0.071731	0.045102
ENSMUSG00000001497	1698.25681566923	0.143035602770245	0.0821737640451599	0.0148429887758716	0.275836317439537	Pax9	35.97207	33.432067	34.641415	34.86371	40.08729	42.589474	40.922202	42.253469
ENSMUSG00000001504	34.7432618412843	0.00982162817329877	0.0848016678221486	0.630294517472079	0.970857257279809	Irx2	1.040354	1.787506	1.962578	1.203468	1.650811	1.437653	1.67309	2.337963
ENSMUSG00000001506	928829.744683457	0.066910066629117	0.107655753673899	0.106908888601907	0.68205845249724	Col1a1	12456.44019	7609.169093	13112.633077	12633.713575	15122.442577	13220.887423	13670.395616	16342.322822
ENSMUSG00000001507	1164.67890906584	-0.0331162509163483	0.0915509519774542	0.197070756961425	0.807142082757036	Itga3	30.74201	17.355137	29.808146	12.493384	25.432522	15.975205	14.345306	16.780025
ENSMUSG00000001508	39.6529704560657	-1.41176725703097	0.742277671731604	0.00122029653176687	0.0571836445504402	Sgca	2.892711	1.931176	8.691448	5.737272	2.672022	0.631554	0.586515	1.388907
ENSMUSG00000001510	740.489237838357	0.00773797905132147	0.0828228055906424	0.764531878018627	0.984867984565405	Dlx3	16.237256	23.020865	35.49254	20.584351	15.313387	29.36	28.135276	32.022882
ENSMUSG00000001517	621.482444482583	-0.00195907590648241	0.0795966543241361	0.951926868926603	0.998133727527125	Foxm1	17.162272	9.582367	13.430971	15.967673	15.381503	17.305899	12.147529	13.43731
ENSMUSG00000001518	513.347571215194	0.0190625721686789	0.0757022354569062	0.629918338785459	0.970857257279809	Itfg2	19.661703	19.066409	19.364887	22.038372	21.776498	18.693054	23.246938	23.804182
ENSMUSG00000001520	46.9204144649128	-0.0114847718254968	0.0859469728052595	0.503952994947347	0.952247503270867	Nrip2	2.106468	2.391689	0.836055	3.488999	1.89288	2.13388	1.398845	2.125647
ENSMUSG00000001521	1339.31828513263	-0.0175624674307649	0.0719090729001516	0.669264410537674	0.977193555437017	Tulp3	36.609423	37.015053	39.909146	27.938169	34.285481	37.155499	34.563776	36.140478
ENSMUSG00000001524	336.035612277498	0.0130004403691196	0.0818900490658806	0.65893545185253	0.976756821567595	Gtf2h4	21.867884	25.304984	33.721491	16.920907	22.368708	28.420848	23.478455	34.615559
ENSMUSG00000001525	17303.7346665012	0.0364741286249047	0.0743541527815802	0.386234052188618	0.922229889517086	Tubb5	612.453259	485.458072	514.847041	582.051075	625.603362	639.113223	606.290386	581.333994
ENSMUSG00000001542	944.261672281694	0.0824284893656485	0.117262380873794	0.0721672589953983	0.587750732743047	Ell2	14.772829	16.240983	18.562728	19.290038	18.171043	28.028874	18.535945	23.527022
ENSMUSG00000001552	3124.65961041758	-0.00333275478823715	0.0857565572496168	0.799516772406761	0.988176408637282	Jup	211.949156	60.802781	102.826756	39.907741	147.89378	76.303181	90.132297	74.622872
ENSMUSG00000001555	9194.30145889546	0.00571686254153355	0.0784347288437712	0.853591873959557	0.990130984837845	Fkbp10	318.599018	219.776939	325.946586	402.792882	323.148587	312.240421	346.431508	371.624484
ENSMUSG00000001558	11.2439006189621	0.00888217126195237	0.086428579059167	0.461176814517637	0.942172890725648	Klhl10	0.441037	0.586374	0.323908	0.476065	0.266233	0.850774	0.444532	1.154603
ENSMUSG00000001566	0.127114014201034	0.00117142802059625	0.0866278328389346	0.837399529045533	NA	Mnx1	0	0	0	0	0	0.048359	0	0
ENSMUSG00000001569	675.976079382322	-0.0109138432384171	0.0828291604922996	0.687421158752911	0.978337726968923	Nom1	17.170359	15.215093	25.359145	21.856279	11.209078	22.084318	25.255188	18.764148
ENSMUSG00000001576	2375.56623337374	0.058322543830266	0.0994603186700603	0.149587082045927	0.748534136528277	Ergic1	96.768533	60.582681	67.287508	75.818355	109.118658	97.019666	84.65316	82.732057
ENSMUSG00000001583	141.35374374241	0.000745683703851839	0.0831743693590739	0.974415866598469	0.998196639052729	Tnk1	5.764051	5.283751	5.764582	2.27147	5.793235	4.253361	4.133775	5.786975
ENSMUSG00000001588	19.8230933435076	-0.0143138537985413	0.0869405937229818	0.354178366926576	0.912570072702346	Acap1	0.72828	0.938938	0.38979	1.229517	0.658739	0.579552	0.455162	0.849483
ENSMUSG00000001604	202.48770597385	-0.0501503166517735	0.102074334682923	0.0895769472726921	0.64058145117181	Tcea3	22.270689	22.461338	18.525939	10.212146	14.951099	15.631746	10.394348	15.604855
ENSMUSG00000001622	1.57314094599541	-0.0012263147874217	0.0865632963276871	0.740506042350022	NA	Csn3	0	0.698302	0.110266	0	0	0.343213	0.191535	0
ENSMUSG00000001627	954.311522404759	-0.0408954488861657	0.0890340831577226	0.266050822905577	0.866800153089172	Ifrd1	79.771512	80.786928	98.51379	114.351636	70.55136	94.86129	100.216842	72.976356
ENSMUSG00000001630	599.195196623473	-0.375656686543235	0.223237251098015	0.00323163259828707	0.109777381845861	Stk38l	14.002845	12.666841	20.565647	16.519374	9.737875	10.574778	12.564183	12.899408
ENSMUSG00000001632	892.908138575167	0.0458372675799974	0.0879923229353831	0.262619703174986	0.864708479074974	Brpf1	13.607177	15.517555	16.522833	19.94127	16.767408	23.158249	17.793246	19.851992
ENSMUSG00000001642	1145.48710339579	0.00554854130350388	0.0739959353483151	0.88607276224722	0.99293323914123	Akr1b3	75.996262	70.629107	70.810264	93.519695	80.081276	95.125888	79.243699	75.44791
ENSMUSG00000001655	0.59713278986588	0.000670488472310228	0.0865782067608762	0.830305831360363	NA	Hoxc13	0	0.033479	0	0.034592	0.035478	0	0.064652	0
ENSMUSG00000001656	0	NA	NA	NA	NA	Hoxc11	0	0	0	0	0	0	0	0
ENSMUSG00000001657	0	NA	NA	NA	NA	Hoxc8	0	0	0	0	0	0	0	0
ENSMUSG00000001661	0	NA	NA	NA	NA	Hoxc6	0	0	0	0	0	0	0	0
ENSMUSG00000001663	71.792259494536	-0.00478579573495278	0.0844428917954036	0.808926622333497	0.988795533267574	Gstt1	11.799638	6.942257	4.819092	6.422177	11.066979	5.390474	7.208298	5.709366
ENSMUSG00000001665	154.493229237801	0.00723442021567089	0.0803762766754738	0.81254707717965	0.988860493515348	Gstt3	8.374928	8.680003	6.166542	6.398969	7.742822	7.962206	9.508786	6.672696
ENSMUSG00000001666	190.405445055923	-0.016088084179667	0.0810661325156437	0.619635818310459	0.969505626274025	Ddt	45.35298	41.90836	33.815858	31.938847	44.99546	33.987342	36.992568	32.83818
ENSMUSG00000001670	4.69281536530576	0.00257405384529692	0.0863519549443419	0.727913114906782	NA	Tat	0.110185	0.174164	0.384802	0.071983	0.25838	0.508575	0.033629	0.260779
ENSMUSG00000001672	146.472382822678	0.00210209454580796	0.0843129292571216	0.910474280313855	0.995124990980489	Marveld3	8.542874	10.647059	8.455408	4.648042	14.512652	7.962806	4.177326	8.078583
ENSMUSG00000001674	818.180392781446	-0.00344816986836644	0.0700309113924409	0.934381097807813	0.998133727527125	Ddx18	33.259059	39.244392	42.356682	42.820795	40.328475	43.426918	37.16259	42.62515
ENSMUSG00000001687	1370.50450000652	-0.111220961229508	0.112591829578432	0.0584004525328766	0.543247225030046	Ubl3	54.79537	56.490652	58.992965	44.752188	52.114628	49.138492	45.876182	44.608619
ENSMUSG00000001700	988.120458978728	0.00277544732177582	0.0740992963702363	0.94136386042134	0.998133727527125	Gramd3	34.991616	33.952683	35.020992	24.181699	34.979361	35.995028	29.094585	34.504919
ENSMUSG00000001707	401.128766349509	-0.123590421098675	0.171484335587842	0.0340851815625666	0.425938371143813	Eef1e1	27.291334	26.799115	26.255807	33.043849	21.27154	22.358461	28.184356	20.426106
ENSMUSG00000001729	5608.73939695759	0.006333188930727	0.0674761439360055	0.879485917460263	0.99293323914123	Akt1	179.29555	161.604058	200.566394	192.313104	172.626856	205.492902	202.076983	193.695174
ENSMUSG00000001739	11.0290936877501	-0.000534926462578677	0.0860410610709936	0.959065499250541	0.998133727527125	Cldn15	0.145986	0.767031	1.488184	0.238963	0.664345	0.747636	0.401481	0.729834
ENSMUSG00000001741	279.507216943687	-0.671430668052951	0.360283182990912	0.00165978363239672	0.0703354271092155	Il16	5.265503	5.974668	6.346161	11.028263	2.872342	3.138554	4.480196	5.35791
ENSMUSG00000001750	2220.70174396146	-0.0233415105377168	0.0836059664113601	0.465858630471597	0.943644010882163	Tcirg1	75.475394	86.098984	106.726596	128.01422	72.35716	125.634631	81.677411	95.033248
ENSMUSG00000001751	715.527802292288	0.000274096378181026	0.0788476972559109	0.988852476910683	0.999164925762281	Naglu	30.461903	19.643552	20.035416	25.986468	27.664822	29.140938	19.775332	24.363982
ENSMUSG00000001755	624.108839334704	0.0210684008252055	0.0695960115910887	0.623941174956889	0.969616052714296	Coasy	27.12957	26.144754	25.908745	23.353364	29.39449	29.696237	25.877585	25.985219
ENSMUSG00000001761	3241.52411196432	0.033740717098248	0.079934215351336	0.410119396471777	0.930415722841515	Smo	85.208778	57.67761	66.545946	67.308652	85.097546	78.142752	72.524517	77.237785
ENSMUSG00000001763	213.720097602474	-0.0121622628780898	0.084835156384407	0.585145280573307	0.96475401124299	Tspan33	9.45786	14.445883	11.463796	4.395108	10.122693	8.801064	6.332629	11.402334
ENSMUSG00000001767	576.903782832921	-0.00822773811236363	0.0726494015700698	0.842960132319372	0.990130984837845	Crnkl1	13.048063	15.390318	13.949084	15.344536	12.595988	15.250949	15.962916	15.361359
ENSMUSG00000001768	1513.66259962059	-0.0128604818225049	0.0744030293166128	0.719944279053251	0.98106787064757	Rin2	30.461758	26.042013	33.715295	24.641416	32.484996	26.221661	29.050139	27.499872
ENSMUSG00000001773	0.588180919944838	0.00045048399461687	0.0865759161411872	0.880525451278541	NA	Folh1	0	0.032667	0.036087	0	0	0.037783	0.049762	0
ENSMUSG00000001774	694.811573512092	-0.0262613346340582	0.0772593638289622	0.515995809189724	0.954516688415123	Chordc1	19.758265	22.575374	27.098753	19.87257	19.50734	26.102069	20.327693	21.40487
ENSMUSG00000001783	2032.9289044761	-0.00398518891672263	0.066984294927278	0.931165099753218	0.997644112480183	Rtcb	96.315549	77.931085	93.680463	93.286324	87.267759	98.117398	94.736875	94.31485
ENSMUSG00000001785	604.930920754725	-0.0168508366956499	0.0682257581447952	0.696803235489922	0.97964603675908	Pwp1	19.721147	21.051518	20.707468	21.147059	18.530122	22.7717	20.86951	21.642864
ENSMUSG00000001786	310.973967236335	-0.0342141856123694	0.082662557778195	0.381084114475952	0.921347041715485	Fbxo7	14.238343	14.523125	15.487065	13.488083	15.233529	12.586083	15.296182	11.49896
ENSMUSG00000001794	3782.0356061586	-0.112410582173348	0.0903360640752458	0.0489306092734349	0.503684078999894	Capns1	269.690912	248.697831	284.681414	288.577241	240.229651	253.172339	259.326347	250.110859
ENSMUSG00000001802	834.596905649643	0.403135132393049	0.172794211480835	0.000873088029743461	0.0457852819597657	Lrp3	15.858202	15.759902	12.88737	19.256185	22.583143	23.474502	24.924481	23.793892
ENSMUSG00000001804	0.249049505376443	4.9368653816549e-06	0.0866055774992093	0.99920201535413	NA	Dsg4	0	0	0	0.023698	0.024315	0	0	0
ENSMUSG00000001815	2.0239439667747	0.00736053666199569	0.0870443089972275	0.038278607680285	NA	Evx2	0	0.018788	0	0	0.272313	0	0.054494	0.228678
ENSMUSG00000001819	0	NA	NA	NA	NA	Hoxd13	0	0	0	0	0	0	0	0
ENSMUSG00000001823	0	NA	NA	NA	NA	Hoxd12	0	0	0	0	0	0	0	0
ENSMUSG00000001827	14.6426014551573	-0.0151276569861107	0.0877617410986129	0.205991123536975	0.815721328580506	Folr1	2.75235	2.632715	1.979608	0.538024	0.660253	1.931086	0.699311	1.550581
ENSMUSG00000001829	451.882032614618	0.00817236555509792	0.0832270515781039	0.738089614018356	0.98316255063042	Clpb	22.084649	11.220824	12.910251	10.90596	23.156167	13.43327	13.266542	13.486669
ENSMUSG00000001833	3520.43510823596	-0.0579230029216677	0.0793807751025066	0.22440769959586	0.832269631324959	Septin7	120.842401	128.698347	115.59645	139.004835	124.9216	122.428333	118.262704	115.879172
ENSMUSG00000001844	571.978640960963	0.0249728858218055	0.0752517848055418	0.542453413289846	0.957466879284169	Zdhhc4	46.542958	42.580366	54.058422	44.553096	45.392458	52.046384	57.184052	51.65404
ENSMUSG00000001847	6037.85441124845	-0.00250514192663275	0.0634580828980296	0.95560924502223	0.998133727527125	Rac1	330.271731	274.23926	321.124443	297.707187	325.714024	331.779322	308.316513	305.183402
ENSMUSG00000001855	1020.77503265033	-0.0333121579299371	0.0712949145680426	0.455718447836637	0.940497776736783	Nup214	31.8311	30.902387	31.871932	30.552152	27.517674	30.060674	31.960177	34.091299
ENSMUSG00000001864	150.292933447234	-0.0235197618388544	0.0892496755331953	0.20328521069027	0.815557537499978	Aif1l	7.167241	3.873341	5.064854	7.34815	8.5993	3.347989	2.544917	2.821002
ENSMUSG00000001865	48.6979105448146	-0.00901065302737923	0.0858529583418698	0.565372535901649	0.961591269760687	Cpa3	2.200651	6.540217	2.318017	2.677986	1.632988	2.275218	4.635461	3.292978
ENSMUSG00000001870	3090.75038010253	-0.0156374756547532	0.0812695582349018	0.626070082686314	0.969812270077136	Ltbp1	62.399222	36.851659	57.412142	43.185958	56.089268	40.710249	54.882283	41.865786
ENSMUSG00000001891	1150.98214845237	-0.287830805381612	0.127207083713837	0.00145942972825198	0.0646428641049417	Ugp2	53.055374	48.472265	46.924159	53.43918	44.72166	41.993602	39.140398	37.798494
ENSMUSG00000001901	7.51252860493924	-0.00191751215030284	0.0862862350586603	0.813032995345692	NA	Kcnh6	0.384756	0.41096	0.026229	0.029809	0.202765	0.192464	0.091787	0.288225
ENSMUSG00000001909	1054.05859032273	-0.00322422414104015	0.0801549579584329	0.909952364455612	0.99510659028541	Trmt1	46.640418	53.465703	57.088451	84.413887	59.215488	52.030703	71.946451	64.417998
ENSMUSG00000001910	1488.10568578193	-0.00835037103479746	0.0694614418331924	0.859445867466915	0.990897556055404	Nacc1	34.460078	31.206513	30.139408	27.459459	31.807424	35.091313	27.085001	33.06974
ENSMUSG00000001911	8579.43024023904	0.00281470446231768	0.0745989960360669	0.863434748554972	0.990897556055404	Nfix	197.064548	129.427202	189.359611	189.832879	186.651027	185.405083	183.836097	192.995085
ENSMUSG00000001918	2186.05583408373	0.00840732243412801	0.0746406897798087	0.825199746112762	0.988860493515348	Slc1a5	58.814651	76.579811	86.013079	81.446956	69.101084	84.705798	78.491485	90.802434
ENSMUSG00000001924	5510.12303026891	0.0052495780679667	0.0723145106512405	0.891280502745435	0.993419663581526	Uba1	139.912484	98.83197	122.318267	111.072086	122.886811	138.374401	123.779609	113.653575
ENSMUSG00000001930	306.990367535447	0.0233143758852171	0.0893406735743688	0.189444734575973	0.799071323953308	Vwf	18.785607	9.139815	3.865577	5.044343	10.585544	12.86127	16.150195	16.458
ENSMUSG00000001942	366.221154766736	0.0138852423844173	0.0829437911629559	0.591237095727377	0.966608674944232	Siae	11.04737	6.047592	5.743662	8.325474	11.074862	8.89951	7.23755	8.478849
ENSMUSG00000001943	20.3360666391656	0.000650523685224979	0.0856633995018368	0.956608229514784	0.998133727527125	Vsig2	0.759445	2.052194	2.77191	4.699029	1.49211	3.054364	3.43668	2.832788
ENSMUSG00000001946	450.396963097009	0.0071661359300272	0.077352302713321	0.838572685038324	0.989763764249669	Esam	19.510138	21.667953	21.975609	27.133284	19.299007	28.045727	26.082875	23.199315
ENSMUSG00000001948	391.802542153766	-0.0212986838499137	0.0866764159834224	0.378435945027682	0.919924383682002	Spa17	61.388148	117.140306	79.649013	36.364765	56.724615	78.738212	53.841332	67.352109
ENSMUSG00000001962	673.093348669212	0.00792502037542975	0.0739933396982637	0.837311682254656	0.989670112161277	Fam50a	48.888982	41.326936	49.67718	49.237032	45.999217	63.042743	47.645717	45.051606
ENSMUSG00000001964	968.160965346809	-0.0145942073415152	0.0679296960015129	0.735361770334561	0.982128031092384	Emd	63.585405	54.97366	65.069749	59.491905	57.769454	66.582709	64.338043	58.559334
ENSMUSG00000001983	141.990610681014	0.0100536370982263	0.0811417324744089	0.736451685810849	0.982306314251002	Taco1	9.440514	9.009951	8.102984	11.197493	10.845088	13.526673	7.750734	9.577408
ENSMUSG00000001985	16.4009981978637	-0.0138010149662565	0.0875234896655069	0.223540899855428	0.832226847229433	Grik3	0.098974	0.407529	0.140656	0.096485	0.171101	0.059101	0.147884	0.061835
ENSMUSG00000001986	143.621670589924	0.0209617253334508	0.0870660737863833	0.351385640013682	0.912536077004507	Gria3	3.504836	1.86497	1.910154	1.532712	3.855673	1.961536	3.012222	2.351924
ENSMUSG00000001988	8.96869564387877	-0.00295527015137511	0.0860253800730977	0.785322052892543	0.988176408637282	Npas1	0.227934	0.502326	0.717632	0.268479	0.366995	0.30011	0.698304	0.157691
ENSMUSG00000001995	728.020592042101	0.0353601619141587	0.0832914312512609	0.365755281206558	0.915628450593367	Sipa1l2	9.871287	7.278359	9.76637	7.321865	8.227314	10.106941	10.985333	10.012206
ENSMUSG00000001998	261.825422027929	0.0152486818264139	0.0780277144062039	0.6722127369693	0.977419802363904	Ap4e1	4.29852	4.849453	5.369447	5.707826	4.80128	6.779749	4.903226	5.760857
ENSMUSG00000001999	335.26188600652	-0.0319065191825645	0.0804680655211807	0.420779417882615	0.93436874563462	Blvra	29.438443	35.065032	29.10658	30.215584	34.499864	30.431512	27.310894	26.638616
ENSMUSG00000002006	656.621920730576	0.0164463742317974	0.0777358032841288	0.643926159368929	0.974235934590193	Pdzd4	15.732987	12.752634	11.73759	13.453112	17.251468	16.06359	12.083592	13.693321
ENSMUSG00000002007	17.3347795091785	-0.0169403588396659	0.0880584395787314	0.196689049959434	0.806213714550382	Srpk3	0.461962	1.332769	2.04307	0.951455	0.612359	0.487233	1.010534	0.819618
ENSMUSG00000002010	1435.94954611453	-0.0247435645886726	0.0647787020283137	0.575251134683159	0.962740350657117	Idh3g	114.842565	107.759937	113.361088	112.458072	119.0632	108.6309	108.883378	114.585862
ENSMUSG00000002012	94.6302489028578	0.016681088449242	0.0854381275618726	0.473039095645145	0.944886400731016	Pnck	4.959129	9.829016	5.667186	3.644504	7.485576	8.123061	6.737381	6.790897
ENSMUSG00000002014	3279.28095741485	-0.0570910575692307	0.0767824515539774	0.234974348943298	0.840973997687329	Ssr4	442.096265	507.427209	474.74715	516.904608	491.256813	459.140002	459.077532	454.117268
ENSMUSG00000002015	1802.86901089931	-0.0800529938699687	0.0848157024027243	0.122609215085158	0.706660491569793	Bcap31	165.482828	143.943534	145.294787	151.229441	149.707858	143.109637	137.596857	138.035225
ENSMUSG00000002017	943.101947354277	0.024801891492327	0.0764432742619443	0.534647182928081	0.956192951017958	Fam98a	25.615728	27.564585	28.882837	33.968472	27.290245	35.684449	31.237268	34.48637
ENSMUSG00000002020	1596.62730965771	-0.0397877945346275	0.0911166344224826	0.233770226182658	0.840931303772967	Ltbp2	36.729014	22.330848	27.123472	36.373776	22.04184	25.91771	33.844782	25.807682
ENSMUSG00000002028	1718.50103259697	0.273593292616766	0.115414352651437	0.00120321140581898	0.0570369790990067	Kmt2a	7.09303	6.827091	8.156464	7.825553	9.142682	9.728699	9.716555	10.921409
ENSMUSG00000002031	1300.80878970546	-0.0353176652451929	0.0838142345053231	0.358921424854198	0.914752281973497	Ift46	97.448108	105.667539	148.122522	102.18561	109.695188	91.93624	116.432406	106.065548
ENSMUSG00000002032	25.0318259487349	-0.0243511514819487	0.0900348130574701	0.144488276751091	0.73994421682883	Tmem25	0.821622	1.581584	0.680164	1.46124	0.850341	0.821047	0.871934	0.425104
ENSMUSG00000002033	2.8232733627255	-0.000879805072024149	0.0864073392224425	0.890618659681417	NA	Cd3g	0.199361	0.286908	0.105706	0.593094	0.606742	0.109735	0.367375	0
ENSMUSG00000002043	312.343340983679	-0.0729613691706633	0.116484769987928	0.078543996657638	0.611939793974279	Trappc6a	57.502595	57.700922	59.131793	34.47156	48.212296	41.829288	40.579021	40.9655
ENSMUSG00000002052	2605.62830163054	0.0386372740316329	0.076429169743735	0.444496129865549	0.939069055593062	Supt6	38.870627	30.441527	38.380502	37.399838	35.76044	41.545649	41.337229	42.46399
ENSMUSG00000002055	353.554076319611	-0.0161838148888766	0.0828254882293237	0.581137364617125	0.963767272650742	Spag5	11.408635	7.50942	8.337514	9.517604	11.803951	9.57162	6.097599	7.821287
ENSMUSG00000002057	47.0821663940724	-0.00935519158896659	0.0861962749398974	0.507559553817368	0.953319893521999	Foxn1	2.665091	0.97414	1.490275	0.412919	1.857835	0.896461	0.941298	0.818619
ENSMUSG00000002058	315.488961632967	-0.0026436437799717	0.0735468058477174	0.947768452801586	0.998133727527125	Unc119	23.865038	26.125056	23.168549	20.481999	24.868966	24.930206	25.369299	21.66853
ENSMUSG00000002059	1647.83215525653	-0.0797494725242137	0.0952048674505154	0.120871293197468	0.704481968085782	Rab34	109.07354	105.524547	110.283757	128.694243	98.966483	99.279914	108.019759	110.839172
ENSMUSG00000002064	1127.12686129494	-0.0202484918074182	0.0708318612245432	0.634061564599345	0.971442334817482	Sdf2	94.290927	88.095441	85.070709	96.199594	91.464784	84.623454	96.820575	92.037096
ENSMUSG00000002068	390.849417695004	-0.0198310821822123	0.0814197998617841	0.552354686157301	0.958958111311971	Ccne1	19.188712	16.405166	14.390445	22.419961	18.765285	21.008075	14.852215	15.584628
ENSMUSG00000002076	16.7078818669938	-0.0028589814381335	0.0857132660309311	0.82568537341677	0.988860493515348	Hsf2bp	0.493706	1.504599	1.425409	1.057362	1.474751	1.452682	1.100163	0.364956
ENSMUSG00000002083	265.441257288769	0.0327648486894707	0.0857334205159948	0.3499395476884	0.912536077004507	Bbc3	15.474274	22.147432	17.754456	14.276179	23.285203	20.831169	16.24761	21.820946
ENSMUSG00000002100	3.124420671067	0.0101089125244845	0.0872516409866901	0.137228532822058	NA	Mybpc3	0.020162	0	0.084229	0.019696	0.060638	0.08835	0.12806	0.115702
ENSMUSG00000002102	2471.15507060597	-0.0521365216592214	0.0708736184748804	0.269523226671902	0.869227695649325	Psmc3	145.45082	151.549289	153.118357	149.907124	140.046408	148.749501	156.225468	138.04309
ENSMUSG00000002103	1087.28452133341	0.083612817064645	0.0878168032771604	0.111955387066511	0.686918958085238	Acp2	19.982561	20.008331	18.915495	20.632578	22.841488	22.243303	24.207597	23.482216
ENSMUSG00000002104	6.06109107678786	-0.0216538510309581	0.0903386660516748	0.0106356551106466	NA	Rapsn	0.388031	0.545645	1.753268	0.539165	0.130531	0.070576	0.220885	0.264926
ENSMUSG00000002105	2024.70087675004	0.00666737610423231	0.0805094068194513	0.815289869995215	0.988860493515348	Slc39a13	75.183957	91.220945	100.217533	148.560284	97.212382	105.964314	114.012226	132.09107
ENSMUSG00000002107	333.365724411829	-0.0414376892046951	0.0941807309241729	0.178106008815055	0.785298849837772	Celf2	7.290011	7.567291	5.980417	3.746819	6.040988	5.75362	4.683665	4.060697
ENSMUSG00000002108	38.8256484962735	-0.0321541226181509	0.091692991468022	0.177582869154689	0.784008978501666	Nr1h3	2.256832	2.073616	1.834988	2.674174	1.615081	1.562091	1.412794	2.363957
ENSMUSG00000002109	219.993116472767	0.00123711323555668	0.0750593691479275	0.973986429035403	0.998196639052729	Ddb2	9.435791	10.493195	11.916322	9.719714	11.578908	11.625408	9.059052	11.325354
ENSMUSG00000002111	820.693740679244	-0.0250210122417816	0.0860028983442684	0.38831364589236	0.922276668923581	Spi1	29.246916	36.914133	57.089943	49.118518	25.774383	49.714443	40.331795	40.293687
ENSMUSG00000002129	1947.56641544143	0.0336797091998609	0.071728366515372	0.4522964410607	0.939732436229116	Sf3a1	34.375797	27.970712	33.845663	33.820492	34.442081	39.689624	34.709738	34.682036
ENSMUSG00000002147	1279.25493648699	-0.0222238462744967	0.0733651696205846	0.592980864551355	0.967225105757805	Stat6	37.356355	28.840995	28.860451	32.842998	30.878606	33.749637	30.244973	32.784532
ENSMUSG00000002190	38.8161055697837	-0.00167431158918824	0.0861870558952349	0.854983114184099	0.990499434450647	Clgn	0.548245	2.770479	0.232002	0.335155	1.30511	0.789732	0.078396	1.52581
ENSMUSG00000002204	12.2511477095133	0.00433866183979133	0.0857770245043145	0.735149165294292	0.982128031092384	Napsa	0.598022	0.797383	0.440525	1.397977	0.603072	1.351281	0.823232	0.898745
ENSMUSG00000002205	383.04677219078	0.0403310728795123	0.0869317991636521	0.292542122591387	0.880880918572775	Vrk3	19.271468	19.260004	17.164419	14.53574	23.531136	18.224085	22.304117	18.392033
ENSMUSG00000002210	519.565029621743	0.0228353206593751	0.0812425228312603	0.512177313494057	0.953333847700183	Smg9	18.122107	19.779506	22.238915	27.86014	20.214561	25.364333	27.092329	26.896015
ENSMUSG00000002221	958.77863163917	-0.044195032440123	0.0745174993555788	0.335574666150319	0.903703071438126	Paxip1	22.928641	20.851561	25.054087	21.041133	21.395687	24.945185	19.995171	21.101623
ENSMUSG00000002222	1666.00062377766	-0.000814481604266527	0.068645430548453	0.985706421429109	0.999164925762281	Rmnd5a	28.180556	24.357529	30.515389	24.73514	26.276706	26.834112	28.331355	30.649366
ENSMUSG00000002227	595.722361423306	0.00365107179115894	0.0755043402840753	0.917154827624534	0.996401598776746	Mov10	16.05149	16.042195	17.624252	13.490633	14.455386	20.591517	13.496948	18.359049
ENSMUSG00000002228	51.1492771672155	-0.00436331034847062	0.0843795106160516	0.825842647336349	0.988860493515348	Ppm1j	2.538434	3.291587	6.141806	5.013792	4.180312	5.849065	2.816021	3.724797
ENSMUSG00000002233	1745.87676412967	-0.163437416036681	0.132580277489025	0.0212474590404316	0.34119962694496	Rhoc	192.397229	152.501505	180.145776	178.265192	152.873283	156.457803	160.235411	136.228139
ENSMUSG00000002240	0	NA	NA	NA	NA	Prr27	0	0	0	0	0	0	0	0
ENSMUSG00000002249	871.97464748189	-0.071695079090384	0.0855544069699538	0.153138876899645	0.754498490062587	Tead3	32.393875	30.351969	35.807919	31.973877	29.677205	29.008983	32.394503	31.119385
ENSMUSG00000002250	691.77513308242	-0.0305301498898817	0.0875437060372255	0.318688628767121	0.897132847408337	Ppard	27.712542	15.409399	29.386768	15.313314	20.005693	19.082358	19.750851	19.105261
ENSMUSG00000002257	347.046810480063	-0.389960662380114	0.243335831014252	0.00350616505783978	0.115593233468781	Def6	23.008335	13.717172	21.033292	16.409533	12.491033	13.486769	14.662654	11.542972
ENSMUSG00000002265	12538.355195409	-0.00288585913412009	0.0784723276143509	0.980665981949072	0.998571147991392	Peg3	109.324509	97.554273	107.15754	160.484044	111.317362	112.392216	130.374412	143.320523
ENSMUSG00000002266	1863.58746255195	0.0615320692850034	0.112678708635302	0.0533626903075593	0.527190830271439	Zim1	17.230535	16.117137	12.989033	30.104564	25.300779	24.705146	27.928052	34.630433
ENSMUSG00000002274	372.042128162206	-0.0422512102238974	0.0815305672383165	0.326841175009333	0.899482044616991	Metrn	27.899665	29.621188	30.607301	25.519958	25.065522	31.862717	27.313516	24.190621
ENSMUSG00000002279	369.563728015422	0.0164093758642467	0.077408836472603	0.659124046254058	0.976756821567595	Lmf1	20.359445	16.213765	14.518838	18.967259	19.679472	19.441104	17.147179	20.676345
ENSMUSG00000002280	410.559344599523	-0.0100109927893268	0.0796664061145038	0.759596180274681	0.984660768413393	Ciao3	11.740322	16.971624	15.173974	18.75379	12.179079	16.127043	17.808148	16.638669
ENSMUSG00000002289	723.23376772815	-0.472850498375976	0.387721294188046	0.00463662548210906	0.139229829638676	Angptl4	28.849139	42.276952	27.20136	47.110498	12.713095	24.650695	26.222592	26.837648
ENSMUSG00000002297	408.285187921739	-0.150852558379145	0.196461215909262	0.0258062890794327	0.377554783820366	Dbf4	18.787685	12.755405	19.488929	16.719717	14.083163	14.696313	13.851857	12.099544
ENSMUSG00000002307	613.831010716786	0.0876280893505061	0.119732334232736	0.0759113785807281	0.605163346300807	Daxx	23.464245	21.359712	26.515491	22.781707	23.315694	32.753782	34.718105	28.011579
ENSMUSG00000002308	292.763843783014	0.00423423634724705	0.0743506373469252	0.910873620665654	0.995207747031013	Cd320	30.969187	27.719089	30.242181	27.802906	35.783816	28.251579	27.950172	30.799432
ENSMUSG00000002319	1852.45817856058	-0.0394589389813888	0.0835587243821773	0.333069986499408	0.901782420691604	Ipo4	79.012899	76.049913	92.830054	104.605168	70.34888	97.28902	76.309039	89.984215
ENSMUSG00000002320	2283.39397407761	0.0226455869073004	0.0654747729266597	0.796074943574956	0.988176408637282	Tm9sf1	97.283153	85.326085	101.260216	90.022876	103.114582	97.290722	92.799019	103.096807
ENSMUSG00000002324	10.204434083404	-0.0070238912079569	0.0865368941428668	0.458484614535365	0.941371628106934	Rec8	0.161305	1.148102	0.169115	0.918974	0.567685	0.309625	0.241502	0.510988
ENSMUSG00000002325	354.857100408296	0.0358011270215736	0.0862428544399853	0.319329885300043	0.897132847408337	Irf9	8.670304	14.422632	12.662048	11.201008	11.664764	15.656643	13.543071	14.653742
ENSMUSG00000002326	429.11123038736	-0.0177382385684018	0.0732417208463337	0.664967001250228	0.977193555437017	Gmpr2	19.654425	22.041104	23.698227	24.730221	20.522857	23.061084	22.81902	24.041127
ENSMUSG00000002329	503.248185529835	-0.0365924777858645	0.0745272067049463	0.398112703953806	0.925460515270823	Mdp1	25.143328	27.657628	27.522764	28.436514	23.630857	27.698604	27.05702	27.82042
ENSMUSG00000002332	667.55499194561	-0.0486970250839444	0.0866797868201523	0.252322042250662	0.858480554948897	Dhrs1	55.144185	52.346513	62.798429	58.69155	61.248043	45.085967	53.131043	53.29897
ENSMUSG00000002341	70.2150642275516	-0.00830543813397826	0.0861671732479696	0.534649809868393	0.956192951017958	Ncan	0.564793	2.068677	0.624875	0.264398	0.870823	1.026537	0.639637	0.362421
ENSMUSG00000002342	743.512645538226	0.0808649713413126	0.115796773257518	0.0883989867902577	0.638031568742931	Tmem161a	39.971877	33.648021	31.001904	40.047536	41.642096	43.071636	41.314443	57.260436
ENSMUSG00000002343	302.350137721641	0.024681940934212	0.0810050009168131	0.49382181855237	0.949328259258067	Armc6	14.423758	15.313775	13.105089	16.812061	13.110159	19.808171	18.009198	16.840983
ENSMUSG00000002345	278.311745924017	0.00854345926620248	0.077389179394181	0.808654909436062	0.988795533267574	Borcs8	50.40233	40.303176	35.476039	40.995998	50.241169	46.534484	38.150946	44.97384
ENSMUSG00000002346	212.635525422103	0.0169686215901436	0.0790748202164992	0.630900175679856	0.971118679882926	Slc25a42	5.453293	7.061664	6.283286	4.864034	5.883309	7.241042	5.714927	7.363756
ENSMUSG00000002365	1280.9766410544	0.0164622452212865	0.0722411260721298	0.689286136059906	0.978686504446738	Snx9	38.189133	29.253657	30.392501	29.908151	34.527537	34.785335	35.059165	33.466427
ENSMUSG00000002372	1589.439060864	0.0261412434929315	0.071735199333749	0.544519687844889	0.957466879284169	Ranbp3	54.925205	50.205947	54.880124	61.586943	54.133303	62.166581	62.204766	64.15693
ENSMUSG00000002379	1049.92170458565	-0.238678785155816	0.165661452330236	0.00817415429358107	0.195686518243729	Ndufa11	265.603714	368.814978	300.232551	304.732665	250.479444	229.16703	263.824933	258.863024
ENSMUSG00000002384	16.5413816657466	-0.00852511487977073	0.0859333639941916	0.565480537798542	0.961591269760687	Bmp8b	0.435886	0.605465	0.927168	0.280359	0.437568	0.49323	0.34564	0.655884
ENSMUSG00000002393	1511.78138025174	-0.155745615271497	0.151739959894058	0.0260146536905948	0.378622639706739	Nr2f6	80.278365	68.373837	69.742828	65.501947	70.828197	62.031149	51.033743	56.891674
ENSMUSG00000002395	1477.63384131195	0.000402407237764089	0.067678830573232	0.993148741003057	0.999164925762281	Use1	181.010174	181.518774	206.74833	184.616923	183.54136	186.583216	216.197408	198.525714
ENSMUSG00000002396	272.17025802407	-0.0905780205212282	0.110646050574227	0.0856402667104126	0.631138493715265	Ocel1	9.134748	8.350352	10.36009	9.074932	7.418147	8.928676	8.385941	8.045374
ENSMUSG00000002409	344.125808264518	-0.0550469443870308	0.0939038037878866	0.188912296744901	0.798322148495641	Dyrk1b	12.438892	15.759962	14.475965	11.318867	11.486675	13.123623	10.123059	14.139092
ENSMUSG00000002413	754.467598508722	0.0435508020340113	0.0800134941449822	0.31147276025891	0.892671641006344	Braf	6.838251	6.652453	8.887704	7.3329	7.798689	9.329681	7.742476	8.95895
ENSMUSG00000002416	680.898186711154	-0.243889446743549	0.12553339018873	0.0036376075311617	0.118299790659737	Ndufb2	192.794338	197.652516	176.919106	177.394226	165.578942	163.22684	149.352102	141.634629
ENSMUSG00000002428	533.483930992232	0.0122040545271719	0.0738172287841032	0.749098633391379	0.984601007834516	Hltf	9.070843	11.96476	11.439265	12.045565	10.889489	13.155231	11.145762	12.744448
ENSMUSG00000002455	1225.96177246243	0.0285043899982825	0.0695207638258015	0.523134354101805	0.955020193740269	Prpf6	36.980033	30.979703	36.713582	31.037896	34.709312	38.11743	36.605696	38.681917
ENSMUSG00000002458	605.701805487554	0.0731655650900753	0.0831944962297413	0.146148822896553	0.744175319004603	Rgs19	48.612254	45.234972	48.296749	49.289829	57.503686	57.521392	52.735618	53.420578
ENSMUSG00000002459	8.013520561351	-0.00352749908957314	0.0860859585478755	0.737545170138592	NA	Rgs20	0.35652	0.931225	0.53506	0.200172	0.723308	0.46168	0.3269	0.293919
ENSMUSG00000002475	146.902267926739	0.00729434588501226	0.0838257452407374	0.743412792205704	0.984237480552577	Abhd3	7.098261	10.647532	6.321169	4.064799	7.281276	8.363801	5.296437	10.759253
ENSMUSG00000002477	805.036182786325	-0.163120622272827	0.135399710877343	0.0216871484033163	0.345286562956405	Snrpd1	109.587164	122.337487	113.724768	129.385937	97.228128	112.813061	106.56467	92.061148
ENSMUSG00000002486	443.876559724004	0.0100280610629933	0.0798264342112949	0.755014786742142	0.984660768413393	Tchp	11.526116	20.090364	17.917876	15.104307	14.453144	20.849249	15.679631	19.549382
ENSMUSG00000002489	1066.89956190572	-0.0223801293984907	0.0883858387629385	0.263668219079814	0.864708479074974	Tiam1	40.033324	28.822001	33.097161	9.828925	27.698085	30.609052	13.795806	15.854539
ENSMUSG00000002496	1477.78380506956	0.129790293255329	0.134491948956061	0.0389832542259661	0.448989697437157	Tsc2	38.700467	33.311202	39.320928	35.653577	52.24962	43.90815	47.986537	40.075726
ENSMUSG00000002500	0.882198562425594	0.000636192070068139	0.0865655245006105	0.851027261275597	NA	Rpl3l	0.196865	0	0	0.097588	0	0	0.181365	0.229206
ENSMUSG00000002504	677.54640554498	0.03215861863369	0.0814394511766088	0.407354704902092	0.929837529337443	Slc9a3r2	24.59335	32.879414	30.322616	28.306957	25.493224	35.718971	34.974455	36.251772
ENSMUSG00000002524	2704.44807397036	-0.00346921470720689	0.0590222467665242	0.932814049920193	0.998133727527125	Puf60	139.415092	133.706359	143.284728	143.179231	142.599337	143.958359	147.330194	146.678994
ENSMUSG00000002546	2200.36765013963	0.0084507796338772	0.0742770724338717	0.826147542925713	0.988860493515348	Golga2	54.351916	38.014894	57.71568	51.818684	53.245947	52.421232	53.336502	55.859397
ENSMUSG00000002550	633.967390349309	0.00776954465510199	0.076896098767083	0.822091646961567	0.988860493515348	Uck1	24.094643	37.212789	32.331175	26.766432	27.318591	36.69638	32.507734	32.341452
ENSMUSG00000002565	305.72485035234	-0.225528977901708	0.188674345094729	0.0113864961328999	0.23537242594298	Scin	8.29314	10.411748	9.655419	11.190498	7.210016	8.95356	7.859281	7.796056
ENSMUSG00000002578	116.2155557631	0.0017943339058529	0.0831827786996326	0.937016636717579	0.998133727527125	Ikzf4	2.297209	2.243158	3.008355	2.119224	4.151747	1.712869	1.997634	2.480235
ENSMUSG00000002580	383.921997298211	-0.021450017059907	0.0813092125201674	0.532527844919647	0.955939068529377	Mien1	70.083992	71.621344	55.201451	50.234287	71.405086	59.076536	47.151599	60.767634
ENSMUSG00000002588	74.5185799507744	0.000208504183180558	0.085021285002321	0.987457177161303	0.999164925762281	Pon1	4.672917	7.314768	5.372148	1.271203	7.042999	4.456899	3.837686	4.011673
ENSMUSG00000002602	1736.85770832582	-0.0249490265956313	0.0817800794231497	0.487313482570439	0.948205592707741	Axl	42.603605	29.60483	41.03478	36.128114	33.639088	30.957349	44.929899	32.844931
ENSMUSG00000002603	2962.69393808178	-0.0290117941383475	0.0793941245086263	0.4688452076712	0.943900186827571	Tgfb1	114.50368	100.776937	147.890641	138.599751	108.997994	117.041634	131.168687	127.936077
ENSMUSG00000002608	993.819466438429	0.0653695199136794	0.086095567904899	0.181693145363047	0.790223409568495	Ccdc97	34.040471	30.213559	34.412486	32.986125	35.63254	35.204433	39.802041	41.777116
ENSMUSG00000002617	134.928000994809	0.0803864881071802	0.125052584123533	0.0623509575950202	0.557111771489968	Zfp40	2.320347	3.232266	3.019562	2.303166	3.159546	4.138175	3.80547	3.429001
ENSMUSG00000002625	1021.54072508895	0.0310798247216762	0.0823230038540731	0.411241733337611	0.930958788469768	Akap8l	52.287468	64.311071	46.791662	62.501674	53.295755	62.903198	68.280215	74.645235
ENSMUSG00000002633	4.57233839016204	-0.00987654968646218	0.0872870075560676	0.0939285430210095	NA	Shh	0.030093	0.570113	0.220422	0.058906	0.030214	0.098962	0	0.103805
ENSMUSG00000002635	244.189471210279	-0.0480442066058035	0.093856918243157	0.190303339949216	0.799627467521224	Pdcd2l	18.318123	22.500523	16.96573	24.95247	17.176697	16.921923	20.35266	18.409847
ENSMUSG00000002658	1047.15849339435	-0.0102617103977309	0.0694274786503458	0.802491712449656	0.98818743795754	Gtf2f1	55.418087	48.926949	64.311588	55.135915	56.359508	55.1641	59.086964	57.661114
ENSMUSG00000002660	632.595376116245	0.0325615746490952	0.0737753257874892	0.450887691238337	0.939069055593062	Clpp	66.257864	67.288889	64.091384	62.482357	70.350923	75.08878	77.748468	64.318344
ENSMUSG00000002661	176.138738568494	-0.0399054016533471	0.0908100574102489	0.240120544555995	0.847248897700729	Alkbh7	27.711555	26.600625	20.363802	18.375036	23.52821	22.183289	19.489854	16.977084
ENSMUSG00000002664	0.595654096118432	0.00158914348847993	0.0866184549460043	0.557955818445042	NA	Pspn	0	0.327723	0	0	0	0	0.925327	0.397586
ENSMUSG00000002668	122.989353676551	0.0163811647122104	0.0851555488037916	0.491523393446548	0.948540904819765	Dennd1c	4.86335	6.358473	4.293747	2.81016	4.644508	8.294931	4.435699	4.863546
ENSMUSG00000002679	363.593270941419	-0.202781200516883	0.144036990907926	0.0114490711409656	0.235690521027086	Med6	39.368575	44.008342	37.306057	40.572133	31.417275	35.56732	34.784903	33.75373
ENSMUSG00000002688	260.61056914164	0.0108517334799325	0.07376938830931	0.781464275709919	0.987842053827706	Prkd1	5.772686	5.613389	5.771812	6.316682	6.712289	5.846299	6.161662	6.391156
ENSMUSG00000002699	202.593881640766	-0.0248510209088135	0.0863163696459555	0.377240531122467	0.919191716678686	Lcp2	3.203526	4.406591	7.143261	6.13348	3.954595	5.066069	4.74417	4.935416
ENSMUSG00000002718	1069.6789999238	-0.0529297650738533	0.0813689907833571	0.254270447837986	0.860304965917433	Cse1l	28.422075	28.003355	26.282423	29.636808	29.72695	28.392281	23.75963	25.185293
ENSMUSG00000002728	892.315422893857	-0.112169966972032	0.120992454218851	0.0542797475638761	0.531428497006654	Naa20	73.684507	95.98111	92.156116	94.533281	76.763559	78.144256	83.157611	75.216251
ENSMUSG00000002731	451.366520145705	0.03891263595379	0.0846149299966506	0.323712963265837	0.897740412587013	Prkra	30.5925	22.396131	22.11791	23.561385	30.616958	30.56612	27.891131	25.539096
ENSMUSG00000002732	1291.65754374516	0.0292259032092869	0.079362154965015	0.457718512811856	0.940835925648208	Fkbp7	171.493842	144.787726	139.578437	177.419343	201.32029	157.563624	176.895029	176.360908
ENSMUSG00000002733	501.74206320632	-0.0292963092208988	0.0832001161327005	0.411870553256536	0.931266776082715	Plekha3	13.862415	18.483794	18.760497	21.784739	13.672673	18.477117	18.174308	18.583729
ENSMUSG00000002741	2743.91389509329	0.0459288670119792	0.0721434370565368	0.320026132049496	0.897132847408337	Ykt6	84.836555	88.865433	97.648054	95.32549	98.530036	104.918023	108.805049	96.487618
ENSMUSG00000002748	2791.50411791228	0.0254274443529967	0.0773335559352863	0.512258242574994	0.953333847700183	Baz1b	40.362517	29.457314	30.791715	36.904931	37.092045	43.355462	33.118678	40.00624
ENSMUSG00000002763	1159.08411404015	0.0211158713109529	0.0762241799504732	0.589204939746994	0.965657183864131	Pex6	34.710022	29.163701	24.536179	29.189596	34.567736	31.734978	29.07393	34.191413
ENSMUSG00000002767	836.654857755402	-0.021234963088023	0.0748255816348636	0.599698137443448	0.967292019168863	Mrpl2	80.293654	92.991528	101.32503	89.446174	80.43703	84.645439	102.539601	93.179554
ENSMUSG00000002768	725.613566630377	-0.00473914782689226	0.0765434556889053	0.896418668787475	0.993419663581526	Mea1	101.523826	107.361244	81.546462	70.729997	80.127559	96.250495	94.1739	100.999413
ENSMUSG00000002769	10.3927293930656	-0.0143138844942325	0.0874951037429685	0.243362621842803	0.849782008537794	Gnmt	1.6089	1.035946	2.607453	0.68138	0.933105	0.864643	0.814085	1.157838
ENSMUSG00000002771	412.353114155942	0.0360798992477821	0.0830265502397714	0.364107311739907	0.915628450593367	Grin2d	5.267051	6.034505	6.158571	6.719141	6.61551	5.886112	7.461441	7.773903
ENSMUSG00000002778	2714.68918256742	0.0216221717561739	0.0746687359607994	0.59298055345054	0.967225105757805	Kdelr1	210.398623	155.093232	179.916125	209.835532	215.752259	211.486739	192.587479	208.524402
ENSMUSG00000002781	198.307719921041	0.0147820762614229	0.0815408491337039	0.629091846121449	0.970659913882102	Tmem143	10.229243	8.842861	7.385704	9.490588	12.763034	10.107716	9.718199	7.737611
ENSMUSG00000002791	2.43451920958367	0.00279356205947724	0.0865808894730967	0.515518426554082	NA	Pdxk-ps	0.037303	0.294705	0	0	0.074985	0.498336	0.034158	0.042948
ENSMUSG00000002797	52.0322752271912	0.0106882000031329	0.085754109798395	0.535665099120845	0.956549846616747	Ggct	4.4391	5.124531	1.669001	6.217462	7.336619	5.807142	3.783319	4.84421
ENSMUSG00000002799	1549.69699518862	-0.0679523884905431	0.0996289042646669	0.151349513795097	0.751863881289378	Jag2	46.438932	36.669569	52.703194	34.600111	40.634274	39.020867	36.420835	37.190574
ENSMUSG00000002803	355.817012222503	0.0124237191325995	0.0780237357035782	0.724652712331197	0.981185830164473	Btbd6	17.235548	17.108017	26.363082	18.222333	19.993393	24.508345	19.009733	22.047845
ENSMUSG00000002804	325.939046831227	-0.00335528905112637	0.0815931204063466	0.905403513896849	0.99402186113109	Nudt14	41.804027	51.417198	39.806538	22.106367	45.630048	37.672074	33.152004	41.866655
ENSMUSG00000002808	1025.25393982572	0.0572868787845802	0.081015734014466	0.227391378859666	0.835344730438715	Epdr1	39.152632	33.12699	37.846855	34.691532	38.326948	40.401152	44.208159	42.452099
ENSMUSG00000002812	2055.10474450394	-0.0903143007620966	0.0867496380525891	0.0942660678728014	0.653932625158119	Flii	89.919522	75.23795	86.416732	83.221462	76.969791	85.881736	74.603615	74.963302
ENSMUSG00000002814	280.69561637145	0.0187642397909887	0.0784479081342042	0.608952203983143	0.967836620434237	Top3a	5.542749	5.267719	7.494622	6.508781	5.983347	7.006437	6.593058	7.822581
ENSMUSG00000002820	393.389177064428	0.00113795783289784	0.0772717710330192	0.972250997993044	0.998196639052729	Atg4d	17.552406	20.105223	18.986341	15.489222	13.852726	22.475755	20.288619	19.117269
ENSMUSG00000002825	355.655797438732	0.0535652245145267	0.0980722455432772	0.158262880094054	0.759888237727704	Qtrt1	24.363067	28.586607	31.980911	31.282125	26.218884	36.142321	38.021278	45.665816
ENSMUSG00000002831	9.65235343508901	-0.0105816859433861	0.0867992215601124	0.362548763877241	0.915098249137039	Plin4	0.099695	0.291361	0.089146	0.152875	0.057062	0.126703	0.117103	0.146956
ENSMUSG00000002833	1460.04670383275	-0.00413774546888371	0.070844845094239	0.920762300549813	0.996721495942944	Hdgfl2	60.404514	63.549161	73.411386	70.885438	59.338369	74.326477	64.7509	79.476269
ENSMUSG00000002835	713.063337845605	-0.00488562870294239	0.0730634235500028	0.902312288439879	0.993419663581526	Chaf1a	16.623477	12.306294	14.811211	13.409603	15.823855	16.063331	13.46401	13.58213
ENSMUSG00000002844	1243.06447782611	-0.00466645374483107	0.0693543856211138	0.913052913736384	0.996131444428477	Adprh	40.74481	32.572729	34.269222	36.097498	37.831883	40.342954	35.942954	34.620982
ENSMUSG00000002845	1222.16698794521	0.00748317898469833	0.0738427679338386	0.836156085191237	0.989559373619077	Tmem39a	99.059783	105.610431	89.997829	120.71321	106.926071	122.923854	93.903775	120.486541
ENSMUSG00000002846	279.048272798074	0.00136366505211359	0.0746803466016094	0.976290116549478	0.998196639052729	Timmdc1	16.384422	17.600616	14.798503	16.874842	19.049069	18.879967	15.359368	15.544881
ENSMUSG00000002847	15.3061906323161	-0.0118262820629525	0.0866400552461945	0.401764733732532	0.926537055985405	Pla1a	0.542325	1.159045	0.616539	0.842791	0.318333	0.446273	0.786891	0.885815
ENSMUSG00000002870	1235.49590605513	0.00501859222611021	0.0780823494951664	0.883105880306227	0.99293323914123	Mcm2	37.463144	26.205683	24.106383	34.124403	33.594935	37.865925	26.943402	31.779979
ENSMUSG00000002871	534.137054402208	-0.0134615339519666	0.0820898731471552	0.648736173832372	0.975487610491132	Tpra1	48.709281	30.006449	28.359101	52.674174	36.945148	40.780662	37.889708	40.056335
ENSMUSG00000002881	1233.81573196527	-0.00409335416977023	0.0739784190768781	0.916689944849469	0.996401598776746	Nab1	30.429542	22.732261	31.843464	27.842803	32.882864	27.047939	27.773767	28.533715
ENSMUSG00000002885	1488.21382974293	-0.060894141828764	0.0890759659296891	0.18474030027715	0.794697520818531	Adgre5	40.79766	54.142958	57.144291	49.023678	42.52038	51.063622	43.14536	49.931872
ENSMUSG00000002897	324.048337749693	-0.0201695361208354	0.0835905990517873	0.502224384646851	0.95224011752617	Il17ra	8.050652	4.260197	5.441393	6.997308	6.716568	5.40486	5.026608	6.142722
ENSMUSG00000002900	4110.69935103886	0.0534877370980242	0.100906617263272	0.128994320019276	0.717723370107254	Lamb1	75.270334	41.21243	51.683935	44.438361	85.130442	61.383832	69.837972	59.851598
ENSMUSG00000002908	107.486855938351	0.0487946190623133	0.101329444695341	0.0879576631437613	0.636343598253395	Kcnn1	5.251187	3.996595	2.558012	2.870399	5.759105	5.073597	5.509791	4.600219
ENSMUSG00000002910	193.234042627018	0.00758769208561828	0.0829392980551275	0.761649557231571	0.984660768413393	Arrdc2	6.529095	9.499522	10.773101	10.236527	5.688772	11.683728	10.081865	13.579705
ENSMUSG00000002930	0.114582413206537	0.00114227942620586	0.0866271959986044	0.837399529045533	NA	Ppp1r17	0	0	0	0	0	0	0.047347	0
ENSMUSG00000002944	691.320234599048	0.0476381850511372	0.0953674340575035	0.177878630486734	0.784695399105647	Cd36	18.971596	22.504315	24.051831	17.951373	22.906688	33.278446	17.371623	32.000278
ENSMUSG00000002948	1183.01829625297	0.033164548516016	0.078318353851576	0.610171375926106	0.968285045816631	Map2k7	26.373714	31.068993	31.976144	32.190083	27.753566	32.560754	34.423865	38.33693
ENSMUSG00000002949	799.117983167324	0.0602455069598135	0.0853175092442473	0.293634270460822	0.881476182821148	Timm44	42.180191	34.505521	43.169833	36.196473	42.706005	46.721117	46.251248	41.383555
ENSMUSG00000002957	2163.96939161173	-0.0049507524499491	0.0665297619217299	0.905420388939667	0.99402186113109	Ap2a2	40.943819	33.013254	42.35428	38.085828	39.563076	41.805767	38.668126	39.563392
ENSMUSG00000002963	472.937475727106	0.0192667436938568	0.0765088710239472	0.618497458086978	0.968913913756309	Pnkp	24.315456	25.591794	26.168096	20.80606	22.823188	25.746212	25.329312	32.587417
ENSMUSG00000002968	1974.75013169782	-0.0142694440675765	0.0719165827556013	0.730105490697866	0.982113324567917	Med25	65.752018	67.986473	78.751554	71.180847	62.247677	67.157255	78.178398	79.186862
ENSMUSG00000002980	1802.02498992374	-0.0235876950238377	0.0861146111141081	0.390218476189586	0.92317599935395	Bcam	97.756089	60.242351	83.09896	41.706381	83.196343	61.21736	49.067608	59.397898
ENSMUSG00000002981	2092.91930697222	0.00157688304726487	0.075112181861944	0.965681869787032	0.998196639052729	Clptm1	63.495778	44.949861	62.117403	62.083969	69.405982	60.084401	51.998756	62.336569
ENSMUSG00000002983	485.267994708661	0.0231860461344459	0.0812161661429362	0.505546767113674	0.953202502029767	Relb	18.913711	14.835673	20.152481	21.510783	19.540801	19.689956	25.95025	19.905869
ENSMUSG00000002984	1548.40383050056	-0.0283995151359723	0.0685990253373517	0.531277235179234	0.955939068529377	Tomm40	87.6986	86.400271	104.960639	91.282233	84.02373	101.47615	92.0084	92.24946
ENSMUSG00000002985	2621.14737676543	0.00323015108991689	0.075420064560562	0.96242233758824	0.998133727527125	Apoe	261.553777	239.145062	204.854436	242.282923	227.035779	323.297943	234.029541	213.753989
ENSMUSG00000002992	5.23140872704545	-0.00213035708796659	0.0861249738761092	0.826635396164908	NA	Apoc2	0.703966	1.548378	0.766644	1.601129	1.019648	1.755095	1.105821	0.469819
ENSMUSG00000002996	1462.20751076473	-0.0232464391591749	0.0736754414656277	0.575315517990677	0.962740350657117	Hbp1	38.852303	46.888409	51.923417	45.446355	41.561785	44.507341	49.963129	45.522805
ENSMUSG00000002997	897.873835213071	-0.0107211034905456	0.0800815789161713	0.739774619986294	0.983388792067418	Prkar2b	27.80711	27.018188	26.734696	15.329504	26.989712	26.723606	19.747889	23.041971
ENSMUSG00000003031	1137.16822209011	0.098305482964455	0.101954772475993	0.0762824836420298	0.606110659434848	Cdkn1b	34.998749	33.064901	32.153969	28.417582	35.366937	37.740748	41.044929	39.701758
ENSMUSG00000003032	3595.88259281287	0.0148624620358924	0.0809623746457871	0.640560919047184	0.973571113770872	Klf4	125.081519	63.145772	116.35779	93.425148	118.546405	101.830819	112.310475	108.877985
ENSMUSG00000003033	1348.99109629767	-0.0649622605351104	0.0854767600672146	0.182563850749096	0.791406140384751	Ap1m1	61.121531	64.258383	67.821749	69.69071	53.315611	62.088465	65.0966	66.627714
ENSMUSG00000003037	1354.91577765929	0.00613710604688634	0.0809593557977704	0.830404773199527	0.988913579150879	Rab8a	47.576841	25.866179	43.557085	48.623664	51.506437	53.878423	37.247293	36.337899
ENSMUSG00000003038	4538.64560646013	-0.0145807313677546	0.0813364685355286	0.659917948571551	0.976756821567595	Hmgn2	399.549557	409.204339	280.379072	372.157414	303.073337	471.920216	246.859578	422.488637
ENSMUSG00000003039	1096.66407472673	-0.0233398172526157	0.0711355137259759	0.585832285599699	0.96475401124299	Fam32a	37.12935	41.193296	40.14345	31.476345	39.254708	38.356663	34.483155	37.593551
ENSMUSG00000003051	762.441382196961	-0.000758732931456747	0.0801186697850827	0.980578744646266	0.998571147991392	Elf3	37.010188	34.258344	46.304287	20.600582	38.181882	37.043656	32.035976	35.78026
ENSMUSG00000003053	0	NA	NA	NA	NA	Cyp2c29	0	0	0	0	0	0	0	0
ENSMUSG00000003062	622.501765773485	-0.00113215847863984	0.0763164185128865	0.961375779028694	0.998133727527125	Stard3nl	38.360193	59.656125	43.527157	43.855416	42.900822	48.849127	49.277445	51.389713
ENSMUSG00000003068	2041.23553241189	0.015166819283701	0.0680887968765971	0.719739668816036	0.98106787064757	Stk11	70.997345	82.041704	79.592601	77.093547	72.462155	83.288316	84.814701	91.18083
ENSMUSG00000003070	466.867761699607	0.368050176713046	0.196280496789742	0.00236251404440332	0.0898987487055149	Efna2	19.363581	15.083588	13.258187	15.950464	24.929955	25.113481	18.986601	25.362092
ENSMUSG00000003072	2692.454548771	-0.0317373644787238	0.0689446377486322	0.473283324916956	0.944886400731016	Atp5d	343.294606	278.973145	312.307312	316.835428	313.388651	332.346116	292.000347	305.925168
ENSMUSG00000003099	1687.27998982219	-0.00844648178224981	0.0722888374419913	0.834006552287153	0.989203517944038	Ppp5c	101.835903	91.210609	85.06387	72.769131	82.893054	87.969187	92.125749	95.868264
ENSMUSG00000003119	602.523435641469	0.0411812728259301	0.077777400330775	0.351984834169979	0.912536077004507	Cdk12	9.511893	9.960487	11.834071	10.258641	10.366652	13.343487	10.969266	12.203017
ENSMUSG00000003123	181.849597802023	-0.000413190849296467	0.0792462467066122	0.990959116867454	0.999164925762281	Lipe	5.068427	7.078888	4.97069	4.713713	6.308193	4.892923	5.506183	6.015499
ENSMUSG00000003131	2405.11152728363	-0.00392974684475485	0.0692978621981815	0.927852246052641	0.997644112480183	Pafah1b2	59.777723	63.040965	56.809391	61.369589	64.955272	67.804507	63.813953	53.083904
ENSMUSG00000003134	229.730477100413	-0.144149659005766	0.210127146496502	0.0254113047833768	0.375045827238211	Tbc1d8	6.130602	4.765319	6.246593	4.164778	4.608029	4.473589	3.608152	4.202687
ENSMUSG00000003135	634.253383718365	-0.0164042425057516	0.0670038959769563	0.705218432209832	0.980657155371884	Cnot11	16.856255	15.791583	18.155397	16.34136	16.03939	18.787777	15.615796	17.79441
ENSMUSG00000003153	234.719422987501	-0.00770345333317497	0.081502569461117	0.789782605340628	0.988176408637282	Slc2a3	4.339452	5.836063	7.121357	8.541613	5.092089	7.456736	6.627239	6.716945
ENSMUSG00000003154	723.569281930476	0.034317281432053	0.0790415245299924	0.407439802627134	0.929837529337443	Foxj2	12.657434	9.258085	11.110679	10.42167	12.32925	11.335769	12.732597	12.485543
ENSMUSG00000003161	1664.57583968836	0.00785928707704754	0.070785786621779	0.847167880268042	0.990130984837845	Sri	182.318633	165.876319	152.846755	135.463974	160.624169	191.43209	159.490558	163.96135
ENSMUSG00000003166	2554.89479735819	0.0390184779987244	0.0828386530226682	0.302699166576005	0.887885809178805	Dgcr2	60.954063	41.460405	54.260176	47.671116	66.899355	57.816566	55.555489	55.916465
ENSMUSG00000003184	955.50623149712	0.0334558770214455	0.0761429351252267	0.432416062901582	0.936726054294458	Irf3	61.871505	71.282712	64.75445	69.202608	61.553543	81.943306	76.459543	78.59971
ENSMUSG00000003190	279.461012966011	0.0191365540883781	0.0760775936195579	0.62254887549755	0.969616052714296	Bcl2l12	25.489272	23.170357	24.294745	22.558279	21.600774	26.82983	26.719901	29.531563
ENSMUSG00000003198	114.587080819221	-0.0131890823382111	0.0809820811527532	0.674778789842778	0.977943883808724	Zfp959	5.876014	6.827419	6.728393	7.220869	6.045007	6.158759	5.549701	8.591116
ENSMUSG00000003199	1230.89653039183	0.0326278440617442	0.0774588149107618	0.439094775386754	0.936791553768138	Mpnd	84.272726	63.009411	65.97535	65.826618	80.305422	85.659487	70.129663	76.693973
ENSMUSG00000003200	2301.06482654794	0.0190970786402036	0.071745081268194	0.646588918362371	0.974466887144443	Sh3gl1	102.949448	80.134664	96.923591	106.114122	107.294652	108.595412	99.487189	103.296292
ENSMUSG00000003206	10.1154309137371	0.0188946576408687	0.0887196434266703	0.142553244257371	0.739184268808662	Ebi3	0.427418	0.736206	0.723226	0.591798	0.951908	1.598387	1.494381	0.59574
ENSMUSG00000003208	212.737277701745	0.0203729630634758	0.081182968994868	0.545965932559978	0.957466879284169	Yju2	10.104264	10.543303	9.582387	14.230823	11.461338	13.582095	13.379839	11.765056
ENSMUSG00000003226	2095.72995668975	0.0236397944385691	0.0726189299551013	0.573346018872785	0.96261326090087	Ranbp2	17.120448	14.589473	19.373521	17.821735	16.789733	21.506576	17.934659	19.157242
ENSMUSG00000003227	28.9868550159345	-0.000256578192585598	0.0845242102540424	0.990526495600027	0.999164925762281	Edar	0.854955	0.568357	0.845117	0.406538	0.811129	0.455977	0.718375	0.769499
ENSMUSG00000003228	190.714929029326	-0.0187441388733558	0.0807188246547658	0.581504428012672	0.963767272650742	Grk5	2.317039	2.80777	2.48094	2.103089	1.924965	2.946341	2.491551	2.087552
ENSMUSG00000003233	1720.11932451963	0.0829672600594833	0.0943979423426132	0.112795802817502	0.688634959289922	Dvl3	36.609168	35.221458	45.305974	40.797453	42.094413	47.706769	47.187648	49.366941
ENSMUSG00000003234	871.601652944732	-0.0510565043192463	0.0725446823402456	0.352515362124391	0.912536077004507	Abcf3	32.92751	31.9557	33.287939	33.87218	29.351273	34.619802	31.51991	34.234968
ENSMUSG00000003235	1071.69764115116	-0.0201972326394029	0.0745519522212436	0.618445059225054	0.968913913756309	Eif2b5	43.455614	33.774042	37.895696	43.47254	40.63932	36.871766	37.951875	42.648357
ENSMUSG00000003269	1610.35285844035	0.0352769942072888	0.0732077546980175	0.423891393730757	0.93477666818511	Cyth2	114.427766	115.181319	138.560719	117.492982	135.870768	129.473547	144.083739	127.338366
ENSMUSG00000003271	104.38511321859	-0.0113011787080721	0.0867817311026007	0.373074244656498	0.918547867886055	Sult2b1	21.777672	6.418238	10.435103	3.239209	16.622006	5.924053	4.209596	3.512456
ENSMUSG00000003273	75.8652315081317	0.0290325669192804	0.0899574911687573	0.223627690239635	0.832226847229433	Car11	4.29128	6.492016	4.23437	5.833852	10.327172	5.36705	6.558788	5.842113
ENSMUSG00000003279	24.509329227689	-0.00628305762005224	0.0859618986808006	0.629255290636897	0.970659913882102	Dlgap1	0.367593	0.382436	0.767218	0.217334	0.31585	0.273278	0.708767	0.15067
ENSMUSG00000003282	135.226291228543	-0.0217549467231077	0.0823000412399688	0.509427955539771	0.953319893521999	Plag1	2.254122	3.060909	3.248928	3.482629	3.094884	2.919233	2.663667	2.774969
ENSMUSG00000003283	138.576889919601	-0.610614162825127	0.459731850242283	0.0036494728114364	0.118456099127107	Hck	10.284539	5.872638	4.132698	10.216428	4.176341	5.298535	3.027622	4.2919
ENSMUSG00000003299	771.800499440482	-0.0180221298622243	0.0736377760627281	0.660305039345635	0.976756821567595	Mrpl4	55.404651	58.068859	56.472025	66.871564	54.002404	60.126465	65.835921	57.332969
ENSMUSG00000003308	1407.91076324788	0.0203866886382888	0.0675281660837811	0.631415355243826	0.971161703386017	Keap1	39.596012	34.737644	41.742027	34.314186	38.030337	41.437242	38.814253	43.896697
ENSMUSG00000003309	212.286672988269	-0.0276833785321857	0.0890028563117281	0.264894921277026	0.865161867253751	Ap1m2	19.226506	14.694812	12.420407	6.713589	11.820793	9.582187	9.385647	13.454975
ENSMUSG00000003316	5341.42408692376	0.0548623843722811	0.0943637390215601	0.185169236167543	0.795438628806735	Glg1	69.854606	42.193263	62.021882	59.819101	77.876966	70.634536	65.149173	69.160214
ENSMUSG00000003341	8.84015447364282	0.000400849772332051	0.0861141734278522	0.963807795841105	NA	Atp8b3	0.075282	0.360433	0.228895	0.02141	0.18864	0.144313	0.120413	0.28074
ENSMUSG00000003344	1222.23066349232	0.0565719975351791	0.0751738992095868	0.236516933973145	0.843210254727714	Btbd2	51.767537	44.566741	47.010654	43.453749	53.145718	55.36398	48.952286	53.719932
ENSMUSG00000003345	3295.45272794749	0.0272795041904427	0.0666294033500729	0.544458835360129	0.957466879284169	Csnk1g2	150.932991	124.719234	144.737621	134.385631	149.229004	148.11529	149.155046	155.331996
ENSMUSG00000003346	1541.13134143919	0.0130476396711628	0.0604779846039418	0.76357184625078	0.984867984565405	Abhd17a	102.484534	98.207735	98.855262	91.897966	99.898218	105.046754	104.344573	105.920103
ENSMUSG00000003348	662.546883570374	0.223408046409025	0.12630818830606	0.00570584284118413	0.157742584378766	Mob3a	23.377572	20.572411	19.525082	20.06601	25.923984	28.884099	27.209556	26.096707
ENSMUSG00000003352	460.284953853196	-0.0656600873653021	0.111520996468711	0.0850211301494525	0.62879664391272	Cacnb3	21.775774	20.658588	14.134661	13.653687	16.310432	16.690359	11.747152	12.609323
ENSMUSG00000003354	373.91403168382	-0.0118887059621945	0.0845619875471161	0.601397218100704	0.967292019168863	Ccdc65	16.29012	27.942211	22.84344	8.203136	15.535966	21.549689	13.54248	19.555358
ENSMUSG00000003355	995.98048876317	-0.0145071567930379	0.0810076219005652	0.647716793493544	0.9749647923851	Fkbp11	136.600383	169.001435	107.284427	196.200284	168.205235	142.482598	130.953489	156.573963
ENSMUSG00000003360	1586.10537847181	0.0309152510008015	0.0763345334284097	0.461739021281586	0.942470635241014	Ddx23	48.147247	48.226428	51.888227	58.190109	48.188887	59.421401	58.246385	64.402287
ENSMUSG00000003363	1548.351987746	0.0418581789583038	0.0909377566738066	0.23515981779149	0.840973997687329	Pld3	76.162293	48.570987	52.911547	52.133309	90.339745	66.951478	59.640696	64.128738
ENSMUSG00000003378	1217.14678296557	0.027446784407057	0.0788140229112932	0.483611681351588	0.948205592707741	Grik5	26.410451	31.745741	23.74252	31.907089	31.195133	29.186354	31.741161	35.545586
ENSMUSG00000003379	2.17940354370043	0.00425305014773112	0.086578797200289	0.474669468384699	NA	Cd79a	0.064302	0	0.203176	0.126679	0.129776	0.282534	0.059038	0.297588
ENSMUSG00000003380	3150.71066173691	0.0341165457034872	0.069944917915039	0.446338093050948	0.939069055593062	Rabac1	395.356937	377.213964	389.11681	412.338555	436.258335	404.590739	458.362894	429.860803
ENSMUSG00000003382	673.170594386331	0.0256226760776979	0.0752175084903781	0.52031181052902	0.955020193740269	Etv3	11.732017	8.859895	11.433904	9.182198	10.865139	12.15891	10.592	11.91567
ENSMUSG00000003402	2820.78262022704	0.0333171023523095	0.0766539499068251	0.432207849445327	0.936726054294458	Prkcsh	134.152496	98.422957	120.877043	128.616448	141.888768	135.220837	129.756565	131.60651
ENSMUSG00000003410	167.334676211516	-0.00425095865788533	0.0863646564727331	NA	NA	Elavl3	0.917296	9.522464	1.197375	1.159736	2.502776	3.569886	1.01124	2.932282
ENSMUSG00000003411	28.5276142378775	-0.0142383372296561	0.0871274738869213	0.323056907877214	0.897201800390938	Rab3b	4.618646	3.81789	1.852379	0.866323	1.759783	2.758656	1.600784	2.134497
ENSMUSG00000003418	67.6121398209981	0.0354559661400517	0.0918963574082939	0.199796038333226	0.810181362260339	St8sia6	0.468545	0.713637	0.566169	0.768431	0.991424	0.897737	0.680755	0.756442
ENSMUSG00000003420	1832.69854303958	-0.390620056177044	0.124675939555098	9.47339092951224e-05	0.00841126842265317	Fcgrt	129.052836	105.795786	110.53904	118.473747	85.121395	89.095607	95.311671	83.624747
ENSMUSG00000003421	813.957652406979	0.0395690582545107	0.0803932908097502	0.353071870837377	0.912570072702346	Nosip	46.272624	41.099638	52.577931	48.918057	44.42779	58.983778	56.937358	54.176246
ENSMUSG00000003423	714.118638085672	-0.0704546995045903	0.0821988316866793	0.16119318564628	0.765411704954038	Pih1d1	77.295763	86.601388	83.723518	76.772579	71.141776	77.823923	79.215073	78.294767
ENSMUSG00000003429	11808.2887598237	-0.10270280802018	0.0803567794440275	0.0572641659333879	0.540951872096281	Rps11	2246.76214	2332.944257	2404.458438	2336.950772	2138.278928	2089.764898	2283.426887	2178.158645
ENSMUSG00000003435	2684.45183679513	0.0310951411213211	0.0675690126585583	0.492671395271818	0.949166858908799	Supt5	70.549614	59.151517	61.258092	61.783429	69.203066	70.914777	64.879643	71.124698
ENSMUSG00000003436	2.49876665512956	-0.00412384343357735	0.0865754801553521	0.484936140613804	NA	Dll3	0.23089	0.125042	0.034533	0.0323	0	0.036163	0.09057	0.113836
ENSMUSG00000003437	1259.14016064923	-0.0340047815750438	0.0696603218577646	0.459717042685325	0.9419901144665	Paf1	57.707034	59.947398	67.313495	62.651191	55.55906	61.49921	62.484882	65.728296
ENSMUSG00000003438	806.996237201222	-0.0147935164634704	0.0647126641842794	0.733081947651098	0.982113324567917	Timm50	53.61971	49.483513	53.479463	52.656324	50.761488	59.311684	49.812058	53.907889
ENSMUSG00000003444	321.407482128979	-0.0141089400167413	0.0710304049154193	0.730456236567503	0.982113324567917	Med29	22.439405	23.960903	26.161344	25.37197	24.169821	25.31912	25.129848	24.598158
ENSMUSG00000003452	45.8262427174006	0.0100892408732568	0.0866599320037106	0.392150552049872	0.923474377483707	Bicd1	0.307051	1.304063	0.24321	0.906812	2.005507	0.922446	0.719091	0.441843
ENSMUSG00000003458	2325.28320268473	0.0434027998389163	0.0765214113691947	0.332158071898809	0.901523957400101	Ncstn	70.073317	60.360873	79.56174	69.470629	76.682942	74.415672	81.280723	81.381522
ENSMUSG00000003464	993.902689746333	0.0162243493435346	0.0658947265039829	0.710308769371324	0.980657155371884	Pex19	44.826894	43.991481	42.326555	40.061348	46.729731	47.027085	46.523167	42.733352
ENSMUSG00000003469	90.0782679431296	-0.0383728819100964	0.0967916779283518	0.0654878982143319	0.565886930965347	Phyhip	5.224157	3.747222	3.004017	1.359542	2.733001	1.9199	1.852088	2.152734
ENSMUSG00000003476	0.633100323286969	0.000311594635187916	0.0865746575993672	0.875037848783472	NA	Crhr2	0.140447	0	0	0.064678	0	0.168031	0.070255	0
ENSMUSG00000003477	6.2745644037748	-0.00806891157842542	0.0868448011235521	0.300321757721237	NA	Inmt	0.279881	1.87746	0.69168	0.27721	0.850985	0.513434	0.171809	0.108517
ENSMUSG00000003484	4.60680320215583	0.0067346862580055	0.0867032483230148	0.355707711109463	NA	Cyp4f18	0.462586	0.407685	0.337829	0.05266	0.884594	0.904097	0.466806	0.123715
ENSMUSG00000003500	1204.07382814828	0.180144587435165	0.136246793005231	0.0158211253653074	0.288267431873207	Impdh1	40.244449	36.136198	35.230194	43.076075	46.504229	54.574647	44.425739	52.40408
ENSMUSG00000003505	0.136777570221201	0.00119212093513783	0.0866283047909505	0.837399529045533	NA	Psg18	0	0	0	0	0	0	0	0.154333
ENSMUSG00000003518	617.932305141926	0.0117478073547219	0.0828450709628485	0.660552452752923	0.976756821567595	Dusp3	13.24744	9.923269	19.471005	20.592054	16.718295	22.753191	18.408385	13.301092
ENSMUSG00000003526	155.254649664861	-0.0344216749172106	0.0888160588585677	0.28166128747181	0.876318322673727	Prodh	8.045677	7.85112	9.233413	5.367878	6.83911	5.496556	6.570241	8.080781
ENSMUSG00000003527	437.402203641404	0.00444958107130973	0.0759611315684134	0.903752410402995	0.993826524124078	Ess2	14.236997	14.547543	18.868684	16.288752	13.526688	16.931135	18.563769	18.46019
ENSMUSG00000003528	870.968594644097	0.0296922454379347	0.0801383805294942	0.45380716799035	0.939977529869614	Slc25a1	58.997885	41.426909	47.81692	46.284488	56.957226	56.19146	58.743578	47.280039
ENSMUSG00000003531	664.860460189482	-0.00741547243477501	0.0746029722703338	0.899222386907822	0.993419663581526	Dgcr6	67.354771	65.823495	64.422665	46.760927	60.872271	59.00467	64.568315	66.666187
ENSMUSG00000003534	3847.45090254761	-0.0501443830143253	0.0989529831110041	0.139624114040985	0.733143403875747	Ddr1	122.569296	104.766235	117.66039	61.394529	98.653304	90.221253	60.968365	88.763209
ENSMUSG00000003541	321.314219881512	-0.613565625044655	0.199067583316302	8.51973103927561e-05	0.00777008731359153	Ier3	36.473228	32.397935	43.875868	28.045768	19.92701	21.225813	26.716047	20.884879
ENSMUSG00000003545	454.117603929334	-0.00571756168231427	0.0859047077185221	0.664091505527439	0.977193555437017	Fosb	20.85028	5.806701	15.886234	5.32008	15.659928	7.575756	5.889027	12.788983
ENSMUSG00000003546	580.247309438911	-0.0323308240043446	0.0733656769620871	0.459049915914699	0.941800680443279	Klc4	21.596766	23.2376	23.820884	21.074168	19.623218	25.268004	20.14757	23.473499
ENSMUSG00000003549	418.405457646232	0.00106198930607064	0.078436792285498	0.977912304462764	0.998236257923186	Ercc1	50.968032	34.909017	51.213179	48.580108	40.213141	45.652714	57.972076	49.56834
ENSMUSG00000003555	8.01730480897355	-0.0137821816872133	0.0877200485286115	0.157222631340913	NA	Cyp17a1	0.616321	0.248271	1.217841	0.486132	0.521595	0.218514	0.364812	0.114791
ENSMUSG00000003559	157.412491681711	-0.0231734370907576	0.0816583214459141	0.503729940374925	0.952247503270867	As3mt	7.83496	10.453681	7.953181	8.839027	7.657966	10.26741	7.50194	8.394275
ENSMUSG00000003573	574.853344888441	0.086022512235976	0.112897628434658	0.0891464227368631	0.640244019499097	Homer3	25.866638	20.749101	23.421308	19.003458	26.960654	28.476127	30.095787	24.16701
ENSMUSG00000003575	825.937467963656	0.0537352475883894	0.0866775907794861	0.228032665188772	0.835780775020487	Crtc1	11.776578	13.341877	11.3138	10.29207	11.460459	15.642855	13.141159	14.294759
ENSMUSG00000003581	558.287595027472	0.0381877526216886	0.0775053903835734	0.352172339707947	0.912536077004507	Rnf215	27.840144	26.43662	26.728344	31.877575	29.010267	34.524296	31.836744	32.254365
ENSMUSG00000003585	149.910357223046	-0.0469509067660148	0.0994630735056101	0.107164379005146	0.68205845249724	Sec14l2	5.052038	8.145579	4.979946	5.075515	5.466742	3.669077	3.422939	5.623141
ENSMUSG00000003604	290.889784072245	-0.0582477424809997	0.0956874843365801	0.172302866035615	0.776844275911783	Aven	14.389554	10.754399	12.345997	13.121512	12.515735	12.194133	10.796279	9.947401
ENSMUSG00000003617	957.895045042679	-0.667414710784314	0.142062753247408	1.26214597002907e-07	3.06957558305186e-05	Cp	24.191236	24.044009	33.186794	25.540539	16.249957	19.694814	15.968969	15.691288
ENSMUSG00000003623	755.144075848461	-0.035110127562829	0.0831716989788926	0.366292489897027	0.915649377768807	Crot	28.801379	22.190546	21.659981	18.112789	21.510872	22.72587	21.806933	19.690224
ENSMUSG00000003644	906.229374033207	-0.00924970719943234	0.0791845531419095	0.794490596967665	0.988176408637282	Rps6ka1	31.844234	25.390376	30.789933	17.298685	28.560951	28.59736	23.819148	25.015357
ENSMUSG00000003657	83.0432462023698	-0.00105467792924636	0.0862458625945507	0.902515562099389	0.993578275115781	Calb2	1.612663	16.621395	2.007244	2.459833	2.586151	10.753961	2.533803	6.462774
ENSMUSG00000003660	2391.25587158486	0.021025612039681	0.0741685929475049	0.603679461829841	0.967292019168863	Snrnp200	32.809462	23.903113	31.973789	28.377895	35.01943	31.823155	29.954845	30.975256
ENSMUSG00000003662	544.714826077106	0.00990729189118861	0.0759295043203122	0.789245665287933	0.988176408637282	Ciao1	31.192482	40.167176	34.896665	32.093051	36.163362	33.380981	33.318652	45.837093
ENSMUSG00000003665	46.6424475317121	-0.0187954078759046	0.0879975535896608	0.255148404306958	0.860727600664681	Has1	1.517656	1.788044	1.554303	3.403579	0.669306	1.211607	2.140006	2.065727
ENSMUSG00000003680	272.474746921765	-0.0069201457759978	0.0753104230481078	0.856262186938169	0.990787901406815	Taf6l	13.767836	13.1038	11.284343	10.57832	12.151429	14.016187	12.435771	11.313425
ENSMUSG00000003721	1024.47012584827	-0.040419807725827	0.0794652233832801	0.350124039386405	0.912536077004507	Insig2	51.597825	50.57149	60.954394	56.835151	45.557855	56.449339	58.905145	50.110162
ENSMUSG00000003731	1142.09751336885	0.00932919740072565	0.0691868015778693	0.822882964850226	0.988860493515348	Kpna6	16.296594	15.604509	19.050386	15.977104	16.082446	19.324148	15.850084	19.869858
ENSMUSG00000003746	949.717614346044	0.0497873382782051	0.0926151731161491	0.207201035807271	0.816973820930877	Man1a	12.908668	12.629851	19.060077	15.379768	17.211614	15.364044	20.060335	19.586751
ENSMUSG00000003752	421.953076167799	0.00205981871101107	0.0818389407717264	0.937866764992446	0.998133727527125	Itpkc	16.010878	7.689288	12.921819	8.329908	14.413114	9.980105	11.208112	11.698673
ENSMUSG00000003762	957.016581670832	-0.0217714477934236	0.0815638894659192	0.523989778072109	0.955020193740269	Coq8b	44.223606	58.29052	41.468897	34.719797	46.751659	46.642511	32.341202	46.429201
ENSMUSG00000003778	1144.05154192463	0.0914365224059036	0.0943909483483041	0.0897503683233822	0.640737731853719	Brd8	24.918787	23.259968	23.827	27.092686	29.685324	28.123203	28.78253	30.587173
ENSMUSG00000003779	712.960092846858	-0.0532322043414251	0.101452999488173	0.122024741203299	0.706645654122202	Kif20a	27.762635	15.440491	17.394428	18.502584	19.861873	18.513579	13.053962	13.987889
ENSMUSG00000003808	1079.9155323453	0.032875572511398	0.0640944300927658	0.464743572463562	0.94320911257437	Farsa	53.309076	49.50733	54.657125	50.786792	55.240019	60.637787	55.886215	55.102292
ENSMUSG00000003809	325.886161892758	0.0214286038014509	0.0754702022816381	0.586261192426053	0.964782028564701	Gcdh	16.663324	14.655046	14.04689	12.29193	15.421986	16.025366	15.332886	16.467125
ENSMUSG00000003810	1662.46629251598	0.0107811362982475	0.0779629668770559	0.757978232453419	0.984660768413393	Mast2	26.523689	21.223672	25.790341	35.472051	26.941584	28.976255	30.100194	32.120654
ENSMUSG00000003812	375.451288918478	-0.20478131350809	0.172941260130358	0.0140408564174666	0.266236849199442	Dnase2a	21.142474	19.962539	22.90901	18.395445	15.213163	20.981802	15.786817	15.730193
ENSMUSG00000003813	813.908755232854	0.0637011458169317	0.0808102547541941	0.190552060960009	0.799754801164392	Rad23a	41.954561	39.681311	40.749334	41.485308	41.47076	51.507581	47.999749	47.124228
ENSMUSG00000003814	13767.2336407477	0.0059300081967886	0.0792756721011314	0.873864571625569	0.991866063962826	Calr	709.771966	515.989148	420.267032	617.7018	716.951772	668.54118	481.012062	556.317001
ENSMUSG00000003824	163.932164221508	0.000522744925839701	0.0784624673458899	0.98632725428161	0.999164925762281	Syce2	21.236761	25.17249	21.323481	21.518731	24.598688	24.937567	17.198101	27.160025
ENSMUSG00000003847	2674.81352021882	-0.00417325987397766	0.0733879048178518	0.915330194847132	0.996401598776746	Nfat5	15.128934	17.60323	18.015191	21.563965	17.324954	17.929976	19.333881	20.095928
ENSMUSG00000003848	856.874474644355	-0.0109442492586594	0.0733265776668487	0.785951554791721	0.988176408637282	Nob1	45.621587	39.34641	51.460153	55.097992	45.60734	52.494391	47.678703	49.316619
ENSMUSG00000003849	161.87288697656	-0.489993981076003	0.267710088954639	0.00208098621818029	0.0825556258328215	Nqo1	14.130141	13.854633	10.791121	8.56703	8.056436	9.493597	6.729903	6.754381
ENSMUSG00000003863	215.58822466552	-0.0049394477961878	0.084370880450118	0.806304024308564	0.988749028305043	Ppfia3	8.394574	8.34045	9.863157	2.518961	8.888408	6.988457	7.397461	4.986723
ENSMUSG00000003865	680.532676836171	-0.00924773868843959	0.0772416285414893	0.790378728997055	0.988176408637282	Gys1	19.787417	15.769448	16.515707	12.705212	15.823018	19.684441	13.313687	16.926089
ENSMUSG00000003868	1664.75335179892	-0.00718832232427931	0.0742778885151903	0.853755456694193	0.990130984837845	Ruvbl2	73.640584	100.232459	94.617587	69.653637	80.916942	97.734885	77.236313	90.611449
ENSMUSG00000003872	17.4165230744932	-0.0125753261186213	0.0868608210606304	0.361489418997539	0.915098249137039	Lin7b	8.164163	8.646159	1.465652	5.533294	5.034406	3.746437	5.240326	3.757417
ENSMUSG00000003873	1114.60334547474	0.0114820185607595	0.0701958445704807	0.781749745237586	0.987842053827706	Bax	119.687981	128.101724	134.429607	141.193628	120.983319	140.003489	145.052932	152.421063
ENSMUSG00000003882	7.44644984509062	-0.00567623741532722	0.08625380521952	0.59243035419999	NA	Il7r	0.071877	0.304545	0.348011	0.162758	0.167003	0.130311	0.239251	0.158515
ENSMUSG00000003923	518.99348918938	-0.0316800599030572	0.0799980852868242	0.427989084381087	0.935326820855172	Tfam	34.78036	29.160506	33.853622	32.999832	36.745254	33.824595	28.933308	26.483845
ENSMUSG00000003929	257.06834048569	0.0346874628828844	0.0870223233694405	0.314132269973112	0.89272808341234	Zfp81	3.028456	3.692498	3.486137	4.377033	3.620817	3.896178	4.499737	5.408161
ENSMUSG00000003934	320.315083818884	0.0705504182451105	0.10226030497371	0.129513066982417	0.719190362622603	Efnb3	9.225987	8.203588	7.137963	6.702587	8.992266	10.025835	8.853691	10.325516
ENSMUSG00000003948	522.933172874567	-0.213247830371325	0.111430939272043	0.00484973664080948	0.142589205885396	Mmd	17.954237	19.157446	18.340474	18.430368	15.141474	16.945919	14.612377	16.60548
ENSMUSG00000003949	252.784612675089	-0.0336233727623364	0.0909348652101639	0.220653715416942	0.828842336680298	Hlf	5.371075	5.775841	4.947724	2.312417	3.888637	4.15452	4.04948	3.21559
ENSMUSG00000003955	1538.06973033825	-0.0246595659031002	0.0879274230984924	0.327961928555112	0.900067164237812	Fam162a	556.083645	231.53232	323.409062	230.944116	406.01153	254.249348	263.225645	216.302007
ENSMUSG00000003970	19577.5802742806	-0.0153335700896232	0.0634630504235182	0.732558009400299	0.982113324567917	Rpl8	2593.622761	2386.273273	2644.837464	2514.324798	2563.649522	2554.049371	2759.804061	2456.704518
ENSMUSG00000003974	1.10227041933	-0.00418161617077121	0.0867254650750761	0.197039379249707	NA	Grm3	0	0.132248	0.029217	0.054656	0	0.030616	0	0
ENSMUSG00000003992	811.262692041011	0.0245675776500412	0.0792141904912329	0.513215928507364	0.953395875465994	Ssbp2	57.469525	48.764304	45.229509	36.283924	57.372758	52.590481	49.654984	50.336357
ENSMUSG00000004018	196.347731843135	-0.0120909466635148	0.0819477391732406	0.680405174640919	0.978155523377811	Fancl	9.599665	7.041988	9.493373	5.660819	7.523276	6.700051	9.578103	6.979039
ENSMUSG00000004031	21.462522084004	-0.000538760542456367	0.0861450520154053	0.955933723240724	0.998133727527125	Brinp2	0.13995	1.21054	0.208798	0.156243	0.20155	0.63516	0.109654	0.822539
ENSMUSG00000004032	722.109569715731	0.0386718464433943	0.0854848655527447	0.309817949434714	0.892671641006344	Gstm5	94.390583	68.412668	63.44086	78.253137	95.811787	90.945174	90.380121	79.245513
ENSMUSG00000004035	25.369318403551	-0.00245309729595057	0.0854867795958229	0.864042592410755	0.990897556055404	Gstm7	2.13289	3.412247	1.232996	0.67831	2.348902	1.436382	1.390375	2.151108
ENSMUSG00000004038	1.46014519834903	-0.000211678428006756	0.0864944746006203	0.965500563835065	NA	Gstm3	0	0.069714	0.154106	0.216138	0.073783	0.080254	0.268406	0
ENSMUSG00000004040	2802.64808143447	-0.0174368532564536	0.0751487042637241	0.660330573981595	0.976756821567595	Stat3	48.219482	50.795242	66.259497	58.393173	48.816719	53.744911	62.207395	58.28532
ENSMUSG00000004043	304.460598738525	-0.00265917050747767	0.0769043421035256	0.941370585984645	0.998133727527125	Stat5a	6.807978	6.704884	8.795387	8.308067	6.216992	8.793202	8.303373	8.398195
ENSMUSG00000004044	6891.13533413726	-0.395924700011418	0.142832874270028	0.000282147864989764	0.019610856072108	Cavin1	210.969641	157.03693	196.367994	209.023954	140.680066	147.26238	156.568877	135.912558
ENSMUSG00000004054	904.946191704098	0.0384675948651951	0.0828172143796417	0.342137047182905	0.908791588389861	Map3k11	21.969945	18.990273	26.119267	18.984461	20.1095	28.738142	24.645498	25.390631
ENSMUSG00000004056	2232.77808386195	-0.0535735361413151	0.0882419514500338	0.208939893235228	0.818910636257951	Akt2	84.26035	60.668706	66.195442	67.8381	67.0296	72.113121	61.893785	57.302041
ENSMUSG00000004069	866.140547189395	-0.0378780305630011	0.0758776059871653	0.383779739896942	0.922229889517086	Dnaja3	31.477361	31.080923	28.681692	30.784066	25.436848	34.13051	27.977559	31.453626
ENSMUSG00000004070	716.121610438278	-0.0168599577803268	0.0699830595714432	0.690153401424258	0.978865647148536	Hmox2	45.75606	47.450872	47.448765	52.679779	46.523771	56.14315	44.151853	49.316358
ENSMUSG00000004071	976.263321872854	0.0285128178353691	0.081223184360702	0.448212837425564	0.939069055593062	Cdip1	22.77938	26.845586	31.908567	29.59487	25.990123	28.957107	36.175992	34.780166
ENSMUSG00000004085	714.08676918562	-0.0373943532583893	0.0948432904922173	0.120522447409904	0.704481968085782	Map3k20	22.514728	7.600044	16.706808	9.217912	13.681274	10.004529	9.06594	8.845828
ENSMUSG00000004096	953.898439822621	-0.024506204765048	0.069542420799996	0.561869788321529	0.961591269760687	Cwc15	93.061633	91.422702	104.848183	107.208487	96.646042	100.38058	102.253887	96.643149
ENSMUSG00000004098	1021.05179630587	-0.0522366669010397	0.0982704613256392	0.150570429281938	0.750091771120057	Col5a3	14.345671	12.138267	14.847976	18.052819	10.135603	15.384044	15.228223	10.187121
ENSMUSG00000004099	2257.43827832791	0.0214742760826094	0.0745605730506039	0.594887719606213	0.967292019168863	Dnmt1	41.407261	29.862455	32.894998	37.09856	38.902189	42.341018	36.309313	37.425378
ENSMUSG00000004100	1137.87140979318	0.0138507777891952	0.0818502398015991	0.585946778057837	0.96475401124299	Ppan	46.300282	64.646457	59.59131	84.58484	51.464345	74.449948	75.045583	89.114983
ENSMUSG00000004105	6391.23667494675	-0.0137996934216374	0.0813988946599917	0.655719000644604	0.976756821567595	Angptl2	200.313368	100.47222	180.326893	189.892763	167.962732	141.238245	172.063233	173.493093
ENSMUSG00000004110	34.8355024797645	-0.0307993125096548	0.0921372001455872	0.13367837701367	0.723810959924132	Cacna1e	0.246391	0.396463	0.197889	0.334209	0.246103	0.2434	0.132322	0.223193
ENSMUSG00000004113	86.6347907355534	-0.0200898619352844	0.0874517059579424	0.320049503633362	0.897132847408337	Cacna1b	1.871969	1.383667	1.202896	1.960423	0.786723	0.929324	2.094094	1.472166
ENSMUSG00000004127	176.345290704507	0.0329685149896134	0.0922290054815762	0.162259956254641	0.767228858419334	Trmt10a	2.800147	7.362041	6.244442	4.000305	8.811552	8.488399	6.292355	5.044808
ENSMUSG00000004151	129.096368856856	0.215490026413154	0.30936772392096	0.0133807776654837	0.258334805706627	Etv1	2.116928	1.858583	1.654866	1.609626	2.679056	2.633787	2.143136	3.081106
ENSMUSG00000004187	182.085730824444	0.163011217087853	0.311515692164641	0.0158522512142873	0.288521288098649	Kifc2	3.92344	5.052141	3.332115	4.215477	5.826	5.287478	5.562061	7.673486
ENSMUSG00000004207	13422.9100419574	0.0205907648579806	0.0783050205846545	0.580813724068002	0.963767272650742	Psap	513.787607	311.540383	428.499622	433.719854	489.969417	508.005519	433.692165	439.663141
ENSMUSG00000004221	749.038312140009	-0.0158636882549656	0.080701007017952	0.62927174799615	0.970659913882102	Ikbkg	14.888488	14.099273	20.064414	12.575563	11.959704	20.557804	14.280638	13.537508
ENSMUSG00000004231	2.25172267818045	0.00251176222083792	0.0864660122371258	0.680073096873847	NA	Pax2	0	0.052044	0.059728	0.080659	0.027584	0.030123	0.10057	0.126347
ENSMUSG00000004233	268.779579257273	-0.0345632395929508	0.0868369045520125	0.319644974722652	0.897132847408337	Wars2	5.652315	5.701145	8.807995	6.069443	5.654887	5.533317	5.373107	7.390107
ENSMUSG00000004263	3147.53815831967	-0.00260925031784273	0.0694062112404727	0.951667710419425	0.998133727527125	Atn1	54.986505	56.998084	60.258765	64.45283	52.737488	61.514681	62.63261	69.015029
ENSMUSG00000004264	3351.24444933044	-0.00808086470559565	0.0700905061721083	0.84594268611565	0.990130984837845	Phb2	225.085471	231.231136	256.275619	263.59799	223.82312	248.626225	281.082508	247.374737
ENSMUSG00000004266	332.354824674436	-0.023406437434868	0.0804189303566965	0.532326579087323	0.955939068529377	Ptpn6	13.962377	15.379857	12.536088	12.186505	12.668454	17.14261	11.240862	11.543677
ENSMUSG00000004267	287.713732481627	-0.143514423856769	0.241667447072207	0.0204079655506822	0.332922537015915	Eno2	9.885333	15.470275	11.451681	14.89432	9.346175	10.817965	10.782751	8.520059
ENSMUSG00000004268	1015.50237022656	-0.0705714703292675	0.0832822401570039	0.157855515881768	0.759605751659195	Emg1	87.27207	101.094382	105.616323	104.101612	87.594725	98.504875	90.949068	98.452286
ENSMUSG00000004270	608.190021459523	-0.0790530415957021	0.107730159460122	0.10326458020405	0.676225323728645	Lpcat3	29.258434	23.472874	31.965132	26.959478	26.375857	21.290029	25.196258	25.677631
ENSMUSG00000004285	984.497956229453	-0.131628896976785	0.115238733739329	0.0362605080568778	0.437579610910046	Atp6v1f	167.051782	200.68438	189.270645	167.376861	155.440624	181.05813	158.119677	147.358237
ENSMUSG00000004296	0.343747239619609	0.00162132064067018	0.0866411175823843	0.582547108764923	NA	Il12b	0	0	0	0	0	0	0.133994	0
ENSMUSG00000004317	675.305395623933	0.0923698935395862	0.132577268032009	0.06180017053058	0.555752336800287	Clcn5	9.095162	7.795255	9.524043	6.84928	13.535176	10.693009	8.496057	10.59333
ENSMUSG00000004319	640.779109897348	0.0149486172161775	0.0796283538492149	0.654246498482695	0.976756821567595	Clcn3	9.011725	10.773827	12.491855	7.083546	10.426953	12.432363	8.777455	11.80716
ENSMUSG00000004328	212.958503664162	-0.0163051588379819	0.0851501076432606	0.494965470497707	0.950095107022095	Hif3a	3.183722	2.167008	6.018844	3.803698	2.949351	3.200042	2.924331	4.61223
ENSMUSG00000004341	2.46626082843113	0.00175948154490294	0.0865732901696021	0.643798842814375	NA	Gpx6	0	0.271446	0.224967	0	0.861919	0.07814	0	0
ENSMUSG00000004344	0	NA	NA	NA	NA	Gpx5	0	0	0	0	0	0	0	0
ENSMUSG00000004347	55.0535069817095	0.0116082706532754	0.0860640112243296	0.485828325252042	0.948205592707741	Pde1c	0.438262	1.374286	1.161162	0.395495	1.073764	1.039509	0.762707	1.432359
ENSMUSG00000004356	863.92505274102	0.0544704204770767	0.101040637212533	0.131593333976702	0.721574708373665	Utp20	13.329282	13.465627	13.207844	15.719394	11.370463	24.519304	18.480527	18.238478
ENSMUSG00000004359	4.27403811246436	-0.0100054684610913	0.0873547384920069	0.0545757441260407	NA	Spic	0.070091	0.036283	1.314221	0.40431	0	0.112902	0.12878	0.059366
ENSMUSG00000004360	15.0384424237143	-0.00320629307023351	0.0863505329868858	0.68847089887851	0.978686504446738	9330159F19Rik	0.028871	0.937897	0.089473	0.112696	0.463167	0.221323	0.105508	0.165509
ENSMUSG00000004364	2085.4700292112	0.00907175229996475	0.0752186226384323	0.810095999993033	0.988795533267574	Cul3	84.199589	70.118963	87.918973	67.852755	85.181312	69.876881	94.211114	80.572097
ENSMUSG00000004366	6.9889322392353	-0.00223889263862701	0.0864847342558788	0.697377200473262	NA	Sst	0.32299	4.858628	0.173332	0	1.653641	0.356935	1.646945	0.190229
ENSMUSG00000004371	14.6591800327381	-0.00480277086437488	0.0856701357855353	0.730263343841907	0.982113324567917	Il11	0.412673	0.65338	0.818101	1.170251	0.784443	0.811909	0.840437	0.370109
ENSMUSG00000004383	758.896693543949	0.139133458619754	0.18834331080111	0.0287872254475366	0.39649209021073	Large1	14.67557	9.961592	13.436251	14.377945	19.565715	16.49938	18.669682	15.617042
ENSMUSG00000004393	793.9678879676	-0.00779178758707578	0.0733560114459855	0.844195813667789	0.990130984837845	Ddx56	36.014247	34.701055	47.06912	45.071965	38.038539	45.350017	41.081287	42.292508
ENSMUSG00000004394	1032.72253761578	0.0251760915775426	0.0738536791062678	0.545839685068034	0.957466879284169	Tmed4	51.693517	49.240594	52.767439	38.139367	54.360042	53.1603	50.629926	52.136436
ENSMUSG00000004415	688.207140993181	-0.687479847386461	0.22799278077636	0.000100426661971352	0.00886978849758561	Col26a1	38.96336	22.184783	28.787486	24.555444	17.949789	15.944863	19.960647	14.030979
ENSMUSG00000004446	105.445074402946	-0.0225719942992822	0.0838754144824697	0.466368387887262	0.943644010882163	Bid	4.344092	4.466061	5.427557	3.993182	3.073835	5.139215	4.163475	4.72604
ENSMUSG00000004451	1046.65532743874	0.0590914131111414	0.0738457219772632	0.221169832842617	0.829182266170886	Ralb	39.184452	36.622711	39.223158	39.072583	40.74598	45.47568	44.998583	42.632781
ENSMUSG00000004455	3850.04248071666	0.00296269404357798	0.0629960442512296	0.946441593622236	0.998133727527125	Ppp1cc	175.815214	154.347016	180.408565	165.599337	176.640184	183.802276	181.08099	166.030585
ENSMUSG00000004460	2191.72920586776	0.00978159291976227	0.0696261738878115	0.81155050159137	0.988860493515348	Dnajb11	111.12886	89.48655	95.17731	107.41423	110.568253	114.713843	96.183475	108.116644
ENSMUSG00000004462	295.584100412002	0.0164703690742102	0.077062089417228	0.659503321027929	0.976756821567595	Tbccd1	10.084043	11.628109	12.040363	12.102804	13.513206	14.923037	10.93787	10.912945
ENSMUSG00000004473	3281.89326494551	-0.471542500664791	0.443076543822822	0.00495334595749529	0.14430919880682	Clec11a	173.73629	93.862728	72.159843	131.69681	90.990146	81.716536	45.230431	68.415346
ENSMUSG00000004500	394.863999657014	0.0411574955643134	0.0842497588276067	0.31260966635241	0.892671641006344	Zfp324	6.18805	6.44803	7.108706	8.186939	7.050584	9.282695	8.162867	7.897786
ENSMUSG00000004508	347.79554050821	0.00442091548759532	0.0774362263348851	0.897894230110491	0.993419663581526	Gab2	4.121633	4.611518	5.367231	5.047453	4.268528	6.215808	5.53859	4.243788
ENSMUSG00000004530	2763.90785747161	-0.0484380454702549	0.0899846521801733	0.235392907843589	0.841168736482808	Coro1c	72.182496	56.603949	96.937035	66.780119	66.822248	69.558056	68.189981	62.120649
ENSMUSG00000004535	2458.37974405509	-0.0568324264643403	0.0760833055897304	0.233149532554046	0.840462672336731	Tax1bp1	65.6317	61.002108	75.79039	62.692509	63.316918	64.371719	65.529739	60.998548
ENSMUSG00000004540	1.12162933741936	-0.000659360890871313	0.0865361644843071	0.871236597652679	NA	Psg17	0	0.080013	0	0.124014	0	0.092457	0.038607	0.048561
ENSMUSG00000004542	0.386186815134669	-0.0015322471621774	0.0866378259865375	0.705331227968762	NA	Psg19	0.042029	0	0.308425	0	0	0	0	0
ENSMUSG00000004552	9.25431331629431	-0.00425366451856684	0.0858154645710667	0.740579973824451	0.983407707489702	Ctse	0.540313	0.233149	0.618494	0.407656	0.345742	0.53837	0.418814	0.323328
ENSMUSG00000004558	977.614708360291	-0.944789683653294	0.147296602446698	6.92540335823815e-12	4.15054263409265e-09	Ndrg2	60.956514	50.464154	65.207482	71.898223	33.086051	31.512635	34.881802	30.951222
ENSMUSG00000004561	283.104797893626	0.0663000099901014	0.107087919481803	0.109293127652394	0.683835934054746	Mettl17	11.10499	14.188692	15.174869	14.123716	14.07542	17.161473	16.196162	22.271665
ENSMUSG00000004562	2621.36199876968	-0.0252942336929397	0.0819248902420121	0.473541488109412	0.944886400731016	Arhgef40	93.529891	83.39569	96.696564	125.801772	77.23768	89.510652	97.858371	117.701592
ENSMUSG00000004565	881.477223776151	0.0681371565140144	0.105033934805375	0.120670557901719	0.704481968085782	Pnpla6	28.55876	30.036772	22.549111	29.64482	29.58317	37.484849	29.279915	42.351898
ENSMUSG00000004567	647.031497153367	-0.0576202023349177	0.0930445334657237	0.187728275643481	0.798322148495641	Mcoln1	59.172861	42.391713	50.364077	53.659896	39.506349	52.0803	47.876967	48.25142
ENSMUSG00000004568	709.591012822494	-0.0300484685523249	0.0708446771064283	0.585747923030343	0.96475401124299	Arhgef18	11.990407	12.510114	14.18086	12.88511	11.708192	13.16114	13.458582	13.284878
ENSMUSG00000004591	1220.19833848349	-0.0150063488434044	0.069897040320927	0.71024799054469	0.980657155371884	Pkn2	15.506046	16.525306	18.122777	18.943863	15.722976	19.284513	17.911372	17.1333
ENSMUSG00000004609	37.289794101765	-0.0141276978188001	0.0862632683331706	0.437281516435675	0.936791553768138	Cd33	0.457989	0.497885	1.152469	0.670377	0.50175	0.559937	0.40534	0.866252
ENSMUSG00000004610	1231.29468173556	-0.00887084404417427	0.0725408738698537	0.824941956071872	0.988860493515348	Etfb	175.48301	148.777319	128.843953	152.792184	162.349206	162.849007	148.683793	146.624261
ENSMUSG00000004612	0.49283259279044	0.00173188254484396	0.0866459156206397	0.48327071302193	NA	Nkg7	0	0	0	0	0.494906	0	0	0
ENSMUSG00000004626	699.284468863203	-0.0468598763687939	0.0919889651249249	0.223613069871912	0.832226847229433	Stxbp2	56.567636	40.344172	65.257604	46.615373	56.153607	45.037406	42.768281	42.754095
ENSMUSG00000004630	1.6464610637612	-0.00266422605996065	0.0866351169447716	0.305773092901494	NA	Pcp2	0.091889	0	1.310616	0	0.350561	0	0	0.082047
ENSMUSG00000004631	978.251009679009	0.160402512410968	0.167696144022618	0.0247721156144099	0.371291472163289	Sgce	55.748372	41.499476	43.918913	48.564571	62.613853	58.743821	67.938109	57.739126
ENSMUSG00000004633	310.979734103159	-0.074534825283155	0.110858157520569	0.0993522320725593	0.663442024038845	Chn2	10.844613	10.860956	12.487904	14.269307	10.152175	11.139142	8.464086	12.237875
ENSMUSG00000004637	297.441622465232	0.0229483873903623	0.075270196727692	0.568630229173606	0.961591269760687	Wwox	9.552253	11.391588	10.483957	10.404355	11.448919	12.347844	9.850886	12.456915
ENSMUSG00000004642	831.404572607711	-0.0569839510639138	0.0873194131665283	0.201696954761531	0.812338151879217	Slbp	45.575636	40.158414	37.098961	48.069175	38.037705	43.039109	37.831702	40.702823
ENSMUSG00000004651	0.127169103283296	-0.00112284348981771	0.0866264902034257	0.839113635602412	NA	Tyr	0.013538	0	0	0	0	0	0	0
ENSMUSG00000004654	0.842786974894137	-0.00327564128292857	0.08666839040409	0.311795463942759	NA	Ghrhr	0.071885	0	0.125768	0.176436	0	0	0.06605	0
ENSMUSG00000004655	4256.39613450004	0.0100320808636924	0.0791460310234413	0.76218383954576	0.984660768413393	Aqp1	136.21181	101.389906	139.794454	167.140837	126.234027	149.512664	180.92613	133.297427
ENSMUSG00000004661	53.8691337521513	0.0227754549318954	0.0871225542496293	0.345905723529547	0.911492187272643	Arid3b	1.394227	1.330644	0.801081	1.07992	1.05985	1.548216	1.670904	1.52922
ENSMUSG00000004665	7034.56169875266	0.10840414205863	0.122152277295511	0.0594441544596063	0.54827850808053	Cnn2	266.492167	194.826356	238.282532	205.183247	265.434743	316.412075	285.735752	252.752031
ENSMUSG00000004667	1410.81520809404	-0.0031318329540244	0.0634468657908033	0.813846312027886	0.988860493515348	Polr2e	117.114943	123.396314	129.693885	120.415434	117.706999	124.830306	133.513131	127.254394
ENSMUSG00000004668	116.847675923904	-0.00370004372631325	0.0849045181496453	0.833713774567368	0.989203517944038	Abca13	0.657881	1.016169	0.46322	0.301	0.779454	0.737708	0.245643	0.64745
ENSMUSG00000004677	2369.20363870542	-0.00655738541825545	0.0738386411982811	0.867184217495163	0.990897556055404	Myo9b	42.51958	35.688182	51.269118	48.798622	40.064009	51.678569	46.079677	45.266243
ENSMUSG00000004698	177.375606189661	-0.00249165762581687	0.0789021961403518	0.937180404411555	0.998133727527125	Hdac9	2.15774	2.56039	2.819418	3.131273	3.186971	2.482095	2.815304	2.493628
ENSMUSG00000004707	29.3167553462471	-0.011580124339519	0.0859316527753613	0.505035319939248	0.953202502029767	Ly9	1.262823	1.169661	0.770051	1.579538	0.848633	1.644887	0.57693	1.101602
ENSMUSG00000004709	14.1590667214409	-0.00433780519166889	0.0862274821627802	0.657980439800082	0.976756821567595	Cd244a	0.133805	0.356768	0.396104	0.712512	0.11182	0.097735	0.49584	0.654861
ENSMUSG00000004730	140.145179500611	0.0636636856714351	0.117035372024081	0.0359299542161351	0.435650694870638	Adgre1	3.543762	2.599064	2.134827	4.200817	3.992351	6.932535	3.933252	4.779493
ENSMUSG00000004748	49.6043750185468	0.00244371899451284	0.0829267045088634	0.921787077993207	0.996950037664649	Mtfp1	2.806232	3.504434	2.745863	4.016634	2.765442	3.156453	4.049811	3.944373
ENSMUSG00000004768	953.976762782067	-0.0256231314851537	0.0795415338161682	0.500922486523055	0.950870586660964	Rab23	35.641477	31.057437	30.005295	30.499618	24.674022	28.623459	32.262873	37.990048
ENSMUSG00000004771	1480.12754800196	-0.0765290049992971	0.106501961834655	0.110055551826574	0.684276719592452	Rab11a	146.736733	97.520813	124.731516	115.807094	112.440042	101.950516	111.33959	102.917448
ENSMUSG00000004788	1087.93752000071	-0.0433365800132816	0.0875534511860688	0.26871896350691	0.868188857645255	Eif2b2	106.837828	101.786513	107.164072	96.214446	67.116981	106.926581	93.074792	114.102705
ENSMUSG00000004789	2476.93208739198	0.00255787728749991	0.074678485111653	0.944852871609605	0.998133727527125	Dlst	77.011938	79.651113	94.725623	98.011273	71.07735	101.425669	97.425327	97.540172
ENSMUSG00000004791	74.4098148145023	-0.0412420066157628	0.0975993192475715	0.0870069891423163	0.63424782468258	Pgf	3.033577	5.849985	4.26214	7.378153	3.690761	4.503687	2.748189	3.842141
ENSMUSG00000004798	1392.32290618621	0.163128319226343	0.0977565229462156	0.0125870372896562	0.24996813344109	Ulk2	17.511958	19.994289	19.008748	18.205264	23.388693	24.487111	20.610214	22.996631
ENSMUSG00000004814	0.937970956044688	0.00270793743502147	0.0866599441698377	0.322878170760647	NA	Ccl24	0.074121	0	0	0	0	0.566873	0.13624	0
ENSMUSG00000004815	463.996757896104	0.0103894530940237	0.0804411736005378	0.738682015284342	0.983212799341768	Dgkq	7.447572	7.727809	10.762818	10.332064	9.091462	9.561142	7.652376	13.420681
ENSMUSG00000004821	0	NA	NA	NA	NA	Tmed11	0	0	0	0	0	0	0	0
ENSMUSG00000004837	60.9280483440142	-0.0185291957111454	0.0834321013832174	0.53021017672168	0.955930917507768	Grap	3.249091	3.616436	3.654488	3.519807	3.163223	3.929764	2.7278	3.498422
ENSMUSG00000004842	3.44500685612556	-4.99726880944505e-05	0.0862818544872826	0.996351930609093	NA	Pou1f1	0.162065	0.388699	0.107363	0.100414	0.102923	0.092013	0.281115	0.294883
ENSMUSG00000004843	1844.74861268956	-0.082750468878695	0.0884134128481353	0.112809576490555	0.688634959289922	Chmp2b	80.94126	95.563922	105.714831	91.451966	86.338799	86.558387	86.515385	87.977008
ENSMUSG00000004846	4467.21063332026	-0.0500777037658555	0.0954525055258799	0.179373742505146	0.787436159175643	Plod3	149.286901	127.000826	134.923047	216.927109	121.481015	161.403319	134.656386	135.605648
ENSMUSG00000004849	1242.18812187996	0.0165473992060695	0.0770334771252089	0.649276187035662	0.975949811415751	Ap1s1	128.531636	93.037999	95.358766	98.264345	121.045692	132.66329	101.891563	99.960461
ENSMUSG00000004864	489.724176054781	-0.0164849533072557	0.0835147227449955	0.557234440035415	0.961222367079568	Mapk13	46.914819	26.394437	36.871729	20.217811	34.64058	28.601508	28.252536	31.304636
ENSMUSG00000004865	1256.29687055229	-0.0121705233650402	0.0682516084566317	0.775184410781086	0.986628232789127	Srpk1	24.017983	27.227328	27.302186	28.857961	25.032569	27.978859	26.486043	30.301728
ENSMUSG00000004872	275.091315960417	0.0588207595561149	0.0999226474706576	0.144154045359907	0.73994421682883	Pax3	5.532577	5.196213	5.707858	6.970532	6.385173	6.492889	8.193157	8.068567
ENSMUSG00000004880	1095.03806227166	0.00565650222568706	0.0725655186990406	0.885097837191041	0.99293323914123	Lbr	29.73178	25.674943	24.390453	29.61662	30.760046	27.770212	30.335015	26.743883
ENSMUSG00000004885	90.7418600061352	-0.482828543844528	0.613392378132583	0.00583894796957235	0.160276011144158	Crabp2	8.124455	21.374253	11.379412	12.451777	8.717127	8.453883	5.829896	7.377971
ENSMUSG00000004891	416.264501341191	-0.125588626930002	0.160425811824833	0.037516614599938	0.442651349630419	Nes	6.410015	6.616425	6.869124	4.934742	5.044546	6.419996	4.439863	4.793474
ENSMUSG00000004892	55.7140274046485	0.059393991383664	0.117422033730439	0.00515837437007658	0.148478010813474	Bcan	0.486895	1.712717	0.782516	1.336426	2.234117	3.548348	1.80083	2.317276
ENSMUSG00000004894	1.88526509642876	0.0026099867885162	0.0865732222159733	0.559902086579349	NA	Hapln2	0	0	0.234971	0	0.160918	0.040987	0.09766	0.18443
ENSMUSG00000004895	1283.39352551904	0.014719028688511	0.0684003186137068	0.729078043478555	0.982113324567917	Prcc	57.711317	47.604697	57.795884	49.693065	53.738805	57.136091	59.180117	57.389434
ENSMUSG00000004896	344.410127819786	0.0255758020416819	0.0853312012825801	0.399754168486322	0.925683195419977	Rrnad1	9.023934	11.040151	10.82627	17.020077	12.531927	13.181817	16.286829	14.963295
ENSMUSG00000004897	4482.84790083263	-0.072880329031308	0.0853580869927314	0.157020085430103	0.758612955545011	Hdgf	193.402027	165.62101	211.410573	191.739747	172.059643	183.89008	188.615911	171.3966
ENSMUSG00000004902	101.799509628289	-0.00830789846781149	0.0847414685764721	0.678491754083808	0.978155523377811	Slc25a18	3.764938	8.108884	6.005322	2.209857	4.200511	5.82049	3.91105	4.975475
ENSMUSG00000004929	1419.36537005881	-0.0234484379277517	0.0805304281913345	0.491249024335928	0.948540904819765	Thop1	59.508793	43.279692	41.381391	38.798584	50.977865	46.035924	37.180747	42.058691
ENSMUSG00000004931	755.627284012679	0.00549531288127215	0.075442140394598	0.886540717675931	0.99293323914123	Apba3	44.85354	38.807629	53.793619	46.456867	40.322917	46.332972	54.222608	53.522047
ENSMUSG00000004933	145.606923165566	-0.0340755183786765	0.0892623925926938	0.271693149416142	0.871360025326195	Matk	6.430776	7.67105	7.825112	8.520319	4.565432	9.105154	6.817662	6.423418
ENSMUSG00000004934	572.738368147543	0.0107436993129828	0.0720359339569914	0.79379671300301	0.988176408637282	Pias4	20.258615	20.709839	17.63452	21.958281	19.587539	22.810871	22.147385	21.594988
ENSMUSG00000004936	1115.41056010006	-0.0127798491097611	0.0705747753484899	0.761357635980521	0.984660768413393	Map2k1	43.510067	36.055102	42.266056	44.226995	38.766083	42.610967	45.291883	42.215908
ENSMUSG00000004937	2004.58923335497	-0.0154976644532071	0.0618320253425138	0.723705056867818	0.981185830164473	Sgta	103.869578	90.780712	101.424823	95.045103	102.399614	103.481601	94.7048	98.781697
ENSMUSG00000004939	0	NA	NA	NA	NA	Nmrk2	0	0	0	0	0	0	0	0
ENSMUSG00000004945	810.307357150008	-0.028337878498902	0.0780092380053812	0.485296548730951	0.948205592707741	Tmem242	104.373482	98.543482	81.036906	88.481879	94.046374	82.441578	98.378876	87.729681
ENSMUSG00000004947	616.285939508448	0.0019624939323279	0.07407745541966	0.961534784041067	0.998133727527125	Dtx2	22.068172	18.713557	22.312163	16.766705	23.002134	22.461512	20.054668	17.990349
ENSMUSG00000004948	6.10908137368536	-0.000666335714573989	0.08605967309642	0.947866022683339	NA	Zp3	0.288861	0.689352	0.60941	0.213723	0.21888	0.793651	0.398135	0.418372
ENSMUSG00000004951	2153.97658533529	-0.0133600422596484	0.0870444041104227	0.332466377786107	0.901523957400101	Hspb1	515.393949	252.783342	312.759859	120.904099	374.791679	176.880137	148.215524	169.984715
ENSMUSG00000004952	456.032260726756	-0.0146844073721358	0.08008209522857	0.650780072758906	0.976643088188753	Rasa4	13.03492	14.258854	17.277665	20.263314	13.137425	18.45661	13.914105	18.593201
ENSMUSG00000004961	411.120432285063	-0.0155231460569851	0.0845125106685842	0.536548998890742	0.956549846616747	Syt5	22.641113	36.931991	32.100847	14.583631	26.927277	25.037025	16.651104	29.735088
ENSMUSG00000004980	10848.1503469592	0.0255187134823155	0.0718936826916076	0.568403290897802	0.961591269760687	Hnrnpa2b1	643.663163	627.628727	567.569439	713.816233	647.68288	760.698953	637.870405	749.502071
ENSMUSG00000004988	37.5356476264567	-0.00268103434645143	0.0850432043976246	0.871023179319441	0.990897556055404	Fxyd4	3.594768	10.33925	6.512235	2.691835	4.746091	7.391711	5.003047	5.848505
ENSMUSG00000004994	150.78039564609	-0.0108649298038417	0.0805210702299217	0.729890744413971	0.982113324567917	Ccdc130	9.267047	10.607658	15.253318	10.410582	11.498075	11.110016	12.443499	9.761208
ENSMUSG00000004996	488.891143907756	0.00834760794945757	0.0805567233942159	0.781692336731085	0.987842053827706	Mri1	15.805666	18.202076	29.007677	23.896272	18.461386	28.722692	23.928797	23.261438
ENSMUSG00000005034	2020.74002278804	0.100573508235221	0.0964552461554347	0.0731185143086339	0.591041323994791	Prkacb	37.297073	32.000501	40.016141	34.768497	40.68059	41.357317	43.844698	44.894171
ENSMUSG00000005043	300.333639435138	-0.0803895251131039	0.11338956068531	0.0917057188182682	0.646330813729256	Sgsh	6.618903	5.052301	6.583186	6.835059	5.28302	6.368729	4.708406	5.511035
ENSMUSG00000005045	69.9960526826645	0.0033878102325518	0.0848884521582478	0.843176925273629	0.990130984837845	Chd5	0.305936	1.253555	0.545447	0.646943	0.627924	0.705175	1.057289	0.630962
ENSMUSG00000005054	1342.27587775387	-0.341602324175441	0.133101817371929	0.000572509823258485	0.0337097801547391	Cstb	287.732243	330.070421	371.259123	343.913298	253.193127	296.534999	260.475358	230.792498
ENSMUSG00000005057	112.081315618227	-0.0354303457288974	0.0943474086722891	0.107696028799075	0.68205845249724	Sh2b2	2.980269	3.948116	8.852459	3.486102	3.032941	4.342413	3.452677	2.600423
ENSMUSG00000005069	1022.32415013755	0.0633534196330408	0.088534481619631	0.181688042551555	0.790223409568495	Pex5	27.749875	24.214592	28.394799	30.826939	29.343223	32.077681	33.483755	34.999097
ENSMUSG00000005078	550.089380926457	-0.0961442657407997	0.0992363083054087	0.0809818187187423	0.617146185249416	Jkamp	35.276793	35.330225	30.879699	33.813612	30.909701	32.915047	28.508496	31.480912
ENSMUSG00000005087	5234.32901441251	0.0149290144447639	0.0809607671263014	0.639414130326454	0.972714035083693	Cd44	100.170517	60.998964	116.563188	104.816157	107.606012	91.986533	120.614956	103.744247
ENSMUSG00000005089	177.369600645993	0.0305754171215004	0.0911762773639867	0.182213175674058	0.791341456780878	Slc1a2	0.547449	1.41737	1.363841	1.263043	1.34685	1.122121	2.144458	1.784759
ENSMUSG00000005102	533.21117003339	0.0325817262384079	0.078042129044769	0.43342639368472	0.936726054294458	Eif2ak4	8.99876	7.29757	7.793783	9.251635	9.900667	9.286943	9.10852	9.089415
ENSMUSG00000005103	3647.21577403535	0.00557204813259459	0.0713213629585095	0.891326923434418	0.993419663581526	Wdr1	97.25392	87.314024	123.229353	100.394918	96.806458	121.181674	107.863695	104.741883
ENSMUSG00000005107	84.7566614220828	0.01139504647686	0.0858884327574847	0.506511343294582	0.953202502029767	Slc2a9	3.041951	1.553798	2.272779	1.043224	4.229599	2.430263	1.218981	2.146305
ENSMUSG00000005124	1349.13865641294	0.126757174270803	0.121567867563261	0.0402866790124656	0.455438207070175	Ccn4	21.971887	16.774562	21.641297	21.23176	24.224666	25.147407	24.868246	26.656974
ENSMUSG00000005125	899.859876699894	0.0309188716987565	0.0820209865252539	0.403561852461202	0.92860863815495	Ndrg1	26.539745	26.649376	28.055666	21.444311	32.469395	24.310692	33.565966	26.528764
ENSMUSG00000005131	47.8558518486998	-6.67471071921457e-05	0.082927850663919	0.998397958571718	0.999350798854279	4930550C14Rik	3.168715	4.075532	3.333437	2.447217	3.458556	4.114485	2.472497	3.664075
ENSMUSG00000005142	1483.95263126275	0.0487320449741428	0.0830435809845236	0.26861445962326	0.868188857645255	Man2b1	36.325351	26.034471	30.633536	31.504535	36.583302	37.760176	32.264333	36.823592
ENSMUSG00000005148	1270.35261819501	-0.00765514053441222	0.0827370685757551	0.769737782659854	0.985808409429827	Klf5	44.482598	34.419576	35.939989	16.220922	39.588057	33.851221	25.325995	30.578111
ENSMUSG00000005150	322.922088264266	-0.0330376109162016	0.072984778756026	0.450504984904111	0.939069055593062	Wdr83	24.601987	24.695713	24.75561	24.7477	24.314798	25.166392	23.316343	24.350833
ENSMUSG00000005161	3751.01736612752	0.00703057759395496	0.0754356660205499	0.846918231508077	0.990130984837845	Prdx2	332.380065	272.029437	233.150725	222.644392	309.654553	281.056642	269.926415	267.53086
ENSMUSG00000005198	3236.20671935156	0.0338602829750896	0.0709253887956169	0.446580389983187	0.939069055593062	Polr2a	36.893108	34.71085	44.072311	36.961981	39.506903	42.907266	44.324985	41.123359
ENSMUSG00000005202	0	NA	NA	NA	NA	Shbg	0	0	0	0	0	0	0	0
ENSMUSG00000005204	1591.73012944162	0.0642967821310504	0.0855898424274166	0.186328444944139	0.796225524473543	Senp3	56.139714	71.710484	66.352471	70.132697	70.824878	80.672637	77.581791	76.987051
ENSMUSG00000005220	32.5825056309104	-0.0254515813795029	0.0897866310732893	0.193138330132345	0.800457969363023	Corin	0.749759	0.620926	0.465869	0.829399	0.465122	0.449709	0.717809	0.327661
ENSMUSG00000005225	337.393387846175	0.0522437858523654	0.09242402590358	0.203852638391235	0.815721328580506	Plekha8	3.191157	3.465222	4.487354	3.902688	4.77149	5.217307	3.657675	4.461956
ENSMUSG00000005232	0.336651928492491	0.000893646535731854	0.0866161143489352	0.860223488855779	NA	G6pc2	0.051907	0	0	0	0.26961	0	0	0
ENSMUSG00000005233	270.168871704751	-0.27584525408836	0.311427478673301	0.00954713999744814	0.211918725260816	Spc25	28.290797	21.470328	17.854482	23.48015	19.696472	17.90451	13.227323	15.836452
ENSMUSG00000005237	1032.54402153942	-0.0233723196671845	0.0851759378809203	0.42277069455284	0.93477666818511	Dnah2	10.080142	10.247274	9.212266	5.422675	10.851778	7.022877	6.284964	7.77241
ENSMUSG00000005251	306.27840434988	-0.011357652493405	0.084960539714444	0.588738942585214	0.965561786114394	Ripk4	11.245191	7.711927	8.249275	3.182587	10.056149	6.80147	5.033437	5.917963
ENSMUSG00000005262	1122.33385803249	-0.0326741432903318	0.0691226618157497	0.471911847926929	0.944811473245335	Ufd1	58.579361	57.972169	67.6927	59.399084	56.745015	62.592772	63.620082	58.474822
ENSMUSG00000005267	83.0902846715818	-0.00380771649119932	0.082906305738785	0.879488950449625	0.99293323914123	Zfp287	2.623781	2.328991	1.862093	3.527362	1.906061	2.555195	2.800387	3.245474
ENSMUSG00000005268	23.4552209000351	-0.00937831639945699	0.0860290467648221	0.530780261386458	0.955939068529377	Prlr	0.352673	0.138145	0.220386	0.134791	0.26864	0.133575	0.103981	0.204951
ENSMUSG00000005299	1342.95819387903	0.00239866490220892	0.0754338048550768	0.947113570270939	0.998133727527125	Letm1	33.231409	28.170684	44.0633	32.928048	35.090383	34.916309	40.436279	34.286896
ENSMUSG00000005312	1881.98633013507	0.00246118967323594	0.0685056199193576	0.948892300549941	0.998133727527125	Ubqln1	46.789256	37.674831	46.805258	43.670009	44.194693	50.352295	40.297447	48.866568
ENSMUSG00000005320	51.8042215783252	-0.0268426176310244	0.0902012875751334	0.185999007832264	0.795628180074745	Fgfr4	1.628649	1.011552	1.489829	1.965859	1.838278	1.003931	0.931041	0.760106
ENSMUSG00000005338	546.151911737395	0.391307184420779	0.245257512141682	0.00347067229500122	0.114648330280345	Cadm3	13.882821	8.877131	9.153919	11.638053	20.406791	15.410455	14.786786	16.767782
ENSMUSG00000005339	0	NA	NA	NA	NA	Fcer1a	0	0	0	0	0	0	0	0
ENSMUSG00000005354	1340.99182344088	-0.00336597228783086	0.0646501628775126	0.932622588820148	0.998133727527125	Txn2	107.721345	90.600199	102.982021	102.632612	102.146136	113.342029	98.20672	105.800779
ENSMUSG00000005355	20.1805362141382	0.00291230461417792	0.0856240961823464	0.826625597657899	0.988860493515348	Casp14	1.309345	0.70967	0.754776	0.235317	1.240804	0.965167	0.512891	0.691089
ENSMUSG00000005357	8.52243739793403	0.00381961983942666	0.0861758506363652	0.698423483654563	NA	Slc1a6	0.306662	0.624024	0.321724	0.085974	0.661103	0.240311	0.200703	0.605967
ENSMUSG00000005360	661.467073472741	0.088811667231101	0.09438262174171	0.0954187212023638	0.656559502733325	Slc1a3	13.563597	12.664456	12.813778	13.983715	15.761779	15.237195	16.205767	15.446618
ENSMUSG00000005362	357.561875521346	-0.0129621942036632	0.070630129352443	0.748501060270013	0.984601007834516	Crbn	14.175542	16.184953	16.62938	14.808625	15.940787	15.195013	15.659655	15.892484
ENSMUSG00000005364	0.127169103283296	-0.00112284348981771	0.0866264902034257	0.839113635602412	NA	Il5ra	0.053496	0	0	0	0	0	0	0
ENSMUSG00000005370	712.958851039478	0.0267156266777753	0.0802294886749146	0.47820744867256	0.947214258283077	Msh6	16.837835	11.677604	11.835629	13.107569	16.104123	16.813722	13.377707	14.155808
ENSMUSG00000005371	1465.11408982781	0.0612666692393608	0.0818045068417721	0.202460378985189	0.81435465478199	Fbxo11	29.047127	27.543164	33.333764	29.599886	30.382006	34.630841	36.482765	35.479418
ENSMUSG00000005373	9.55082142223227	-0.0101984979469497	0.0870015334355799	0.272687445272929	0.871360025326195	Mlxipl	0.185895	0.638386	0.165103	0.808052	0.185783	0.228874	0.097165	0.428407
ENSMUSG00000005374	1073.33157996453	0.0230330291554134	0.072447494120674	0.584620122127028	0.96475401124299	Tbl2	13.858687	13.716589	13.40242	15.930009	16.433983	16.640288	13.372256	15.843806
ENSMUSG00000005378	743.982690898899	0.0191856581214591	0.0743468700050714	0.634921259669446	0.971442334817482	Bud23	47.922503	48.638094	52.073065	61.799944	51.649803	60.247473	60.223073	57.31477
ENSMUSG00000005397	4942.08637800492	0.237924706668641	0.183234541190968	0.00967877271751559	0.214273726876819	Nid1	65.874572	47.227453	58.918085	56.576184	81.520854	71.884988	87.194223	69.028369
ENSMUSG00000005410	1130.56722038239	-0.0221039151234553	0.0827478097255526	0.497941293375061	0.9505633268483	Mcm5	49.001147	31.132817	31.256521	40.210193	41.632991	42.308247	27.703959	33.033509
ENSMUSG00000005413	721.790774701685	-0.00526608890352741	0.0826668861897412	0.83740716804585	0.989670112161277	Hmox1	33.930191	23.391513	64.864874	51.436139	36.950836	48.847231	45.049993	43.073526
ENSMUSG00000005417	7758.06750080719	-0.00302181051467012	0.0565091970974852	0.944199079196096	0.998133727527125	Mprip	165.988809	152.943221	157.249027	152.416639	164.231398	163.606667	159.229235	166.130346
ENSMUSG00000005442	3938.06439806464	-0.0807348581224146	0.116870250315373	0.0756008324648376	0.603835111657515	Cic	77.861118	84.141293	78.817335	100.436441	58.525668	68.012138	88.182438	75.706248
ENSMUSG00000005447	720.236040650454	-0.0207611254036882	0.0807660298413533	0.551189442969868	0.958337948871883	Pafah1b3	112.457434	104.766374	91.748836	70.006093	109.213717	94.854603	82.953945	79.548548
ENSMUSG00000005465	17.8134163634465	0.00353087382875909	0.0856003502423822	0.796316510692587	0.988176408637282	Il27ra	0.861076	0.417109	0.609752	0.285161	0.808498	0.915357	0.296167	0.483894
ENSMUSG00000005469	1516.26323090765	0.0197961018630873	0.0696774661180015	0.622643158253229	0.969616052714296	Prkaca	62.451728	57.888028	59.158976	48.658597	63.949246	66.152244	59.407121	57.425448
ENSMUSG00000005470	229.548573386338	-0.029567778455397	0.0899226498925113	0.232269518543857	0.84040713103894	Asf1b	23.346366	10.777526	9.727972	11.733417	11.670078	14.607578	9.140386	10.156942
ENSMUSG00000005474	0.856254300222082	-0.00240137678431715	0.0866428436002934	0.381006466994954	NA	Myl10	0.818559	0	0	0.652426	0	0	0.255822	0
ENSMUSG00000005481	995.500540950672	-0.0489135724438685	0.0861041416681419	0.256520475588885	0.862063717702461	Ddx39	45.803033	54.962438	55.39004	62.579672	43.936022	54.89037	54.891887	50.934739
ENSMUSG00000005483	1339.36143607307	-0.0173206589939126	0.079711659593191	0.616611191431357	0.968913913756309	Dnajb1	50.176889	35.880565	37.851592	32.313648	47.189386	37.369543	34.374354	34.072439
ENSMUSG00000005493	0.256011772330851	0.000196224675829926	0.0866060742530395	0.974638467204005	NA	Msh4	0	0	0	0.029972	0	0.045519	0	0
ENSMUSG00000005501	640.31930726085	-0.0084925028586602	0.0660395986686916	0.844859357149751	0.990130984837845	Usp40	11.833508	10.866258	12.11287	11.310706	11.387286	13.157138	10.740714	12.26045
ENSMUSG00000005503	0	NA	NA	NA	NA	Evx1	0	0	0	0	0	0	0	0
ENSMUSG00000005505	445.147533711388	-0.0290521778036311	0.0825120038357393	0.429350961882782	0.935326820855172	Kbtbd4	19.197141	24.126569	21.354293	14.822348	20.579315	17.544312	16.855791	20.29718
ENSMUSG00000005506	2054.42629951002	0.0461357529988947	0.0684341424356507	0.319379527222149	0.897132847408337	Celf1	31.992134	33.317479	37.191431	35.173721	35.604058	41.072786	35.932868	40.262943
ENSMUSG00000005510	1243.92759569725	-0.0166022734435087	0.0607873689799724	0.704356478363123	0.980657155371884	Ndufs3	128.588812	131.037737	133.828507	124.184317	127.759962	144.216091	129.543326	126.792909
ENSMUSG00000005514	1987.45927769933	0.0103910560468328	0.0807233703462103	0.734683970938423	0.982128031092384	Por	85.911098	69.830384	72.729252	46.401129	92.230946	68.671	56.909583	82.867309
ENSMUSG00000005533	3179.04838246888	0.0318146384627488	0.0778169517377928	0.484424215473944	0.948205592707741	Igf1r	21.859232	20.280567	23.177464	25.1549	22.140518	23.948241	24.221424	30.499247
ENSMUSG00000005534	1008.65544730828	0.0563332948914581	0.0702212431687878	0.235127796940542	0.840973997687329	Insr	8.643082	9.061897	8.662671	8.459289	9.936031	10.330875	8.958259	9.846683
ENSMUSG00000005540	0.952800650493767	0.000829200066832214	0.0865486277851605	0.806194123906047	NA	Fcer2a	0.078323	0.116366	0	0	0	0.042951	0.107597	0.105462
ENSMUSG00000005547	557.617909431054	-0.00124065608206256	0.0858656534080479	0.919195059314756	0.996423319564633	Cyp2a5	26.212311	48.191684	25.090096	6.202882	35.030439	16.0679	14.135435	39.725273
ENSMUSG00000005553	1.98177993314666	0.0038603310752167	0.0866845782838755	0.283836133311801	NA	Atp4a	0.096749	0	0	0	0.098203	0.436928	0	0.056221
ENSMUSG00000005566	5427.32380257134	0.0298991027529636	0.0697912648231991	0.507284223716956	0.953202502029767	Trim28	218.83469	197.448003	217.458081	230.226803	227.288903	222.696364	248.186845	246.165471
ENSMUSG00000005575	2223.56582651274	0.00312315776340913	0.0600755636083016	0.938366135486838	0.998133727527125	Ube2m	143.906314	139.427997	154.191516	153.266549	149.809012	168.101869	150.319197	151.177871
ENSMUSG00000005580	187.963628007259	-0.0894875984969459	0.124263831816747	0.0690841681616388	0.581032143697333	Adcy9	3.425849	3.375073	4.004457	3.744142	3.16659	3.1989	2.494749	3.559603
ENSMUSG00000005583	2607.13496996025	0.00456660254555494	0.0773264454530489	0.882148274524448	0.99293323914123	Mef2c	46.405369	36.865068	58.13832	49.095205	36.75243	56.204425	49.788032	52.654381
ENSMUSG00000005609	1253.85703645271	0.0464499886749406	0.078295011247838	0.305000885393362	0.889553232448518	Ctr9	25.123694	20.158477	24.592434	24.679852	25.865454	26.459839	28.030889	26.532467
ENSMUSG00000005610	15578.6791892688	-0.00105208534525921	0.0641576934193262	0.983553632048349	0.999047857246199	Eif4g2	333.855212	333.586425	335.154124	360.644465	337.420533	336.552245	359.535552	386.436812
ENSMUSG00000005611	69.9876059442208	-0.0171311031670348	0.0851900163875395	0.482573669028685	0.948205592707741	Mrvi1	1.695035	0.908319	1.02247	1.124288	1.13552	1.101253	0.779064	1.309411
ENSMUSG00000005615	1458.53742399148	-0.00326419716228945	0.0752241733399923	0.93176776851279	0.997671360648171	Pcyt1a	26.322059	19.902894	32.560031	26.578675	28.149428	29.68128	24.479817	26.53074
ENSMUSG00000005621	902.16654330962	0.0211159819767768	0.08373694618471	0.483693516829805	0.948205592707741	Zfp592	8.939622	12.914461	15.072038	17.881038	11.956369	17.611901	17.537758	16.531171
ENSMUSG00000005625	1665.56999483784	-0.0975895571646758	0.10102160688741	0.0786071283037847	0.611939793974279	Psmd4	118.135158	119.993398	141.65632	143.486937	112.050519	126.175748	122.896306	114.862886
ENSMUSG00000005628	9.64253613887689	0.0010795174813828	0.0859463100316417	0.918441738083373	0.996423319564633	Tmod4	0.936232	0.670998	0.906298	0.935982	1.691995	0.257323	0.573844	1.270758
ENSMUSG00000005640	3.90182432267038	-0.00507512914461136	0.08658567341326	0.453124357203527	NA	Insrr	0.193935	0.076308	0.03465	0.047303	0.016184	0.035382	0.01476	0.159427
ENSMUSG00000005649	0.24641629639522	0.00148659815002698	0.0866361436560857	0.680068870942805	NA	Cabp5	0	0	0	0	0.102654	0	0	0
ENSMUSG00000005656	1018.41936715869	0.0322120983976159	0.071966231729451	0.462697946414089	0.942490867736243	Snx6	53.433941	45.479065	50.063467	54.562752	57.002417	57.365334	56.142399	53.771014
ENSMUSG00000005667	750.075768401743	-0.00301398804017341	0.0771314786639584	0.943649550205184	0.998133727527125	Mthfd2	27.510046	27.952791	34.463572	42.091776	30.179486	37.967277	35.176752	33.512576
ENSMUSG00000005672	496.989973258019	-0.281133894884416	0.272459876318456	0.00884662714395716	0.204202544845592	Kit	10.853966	18.943355	12.591732	13.450063	9.083437	10.370353	10.650381	11.283313
ENSMUSG00000005674	415.263918918227	0.0016152870775948	0.0805376213647383	0.955194045540232	0.998133727527125	Tomm40l	27.70619	21.810402	15.659238	21.923449	29.719361	22.445395	19.922028	19.766612
ENSMUSG00000005677	1.37164344959737	0.00267016245332099	0.0866167183677602	0.462262026308731	NA	Nr1i3	0	0.071035	0	0	0.073425	0.126945	0	0.040431
ENSMUSG00000005681	4.62634220392059	0.000497334782948434	0.0862274434545595	0.950548222463425	NA	Apoa2	0.700764	3.525545	1.952561	0.344932	2.030882	1.175912	1.655546	2.138283
ENSMUSG00000005682	910.542994172671	0.0249056057533781	0.078318048741454	0.520964096705525	0.955020193740269	Pan2	14.243948	15.738154	16.975673	17.106141	13.771005	18.000775	19.009902	20.643133
ENSMUSG00000005683	2819.9847027735	-0.0246803256835693	0.0677404605098665	0.570792435284281	0.961591269760687	Cs	82.052764	73.513013	90.093094	88.161049	78.248676	91.891471	80.96528	83.911
ENSMUSG00000005686	140.27449758775	-0.00925722975352831	0.081194972527014	0.755210158007191	0.984660768413393	Ampd3	3.927354	2.24666	3.466904	2.44784	2.822609	2.982269	2.919574	3.266843
ENSMUSG00000005687	1095.08797692184	-0.0174926226661173	0.0658770787763048	0.688951777935906	0.978686504446738	Bcas2	76.761041	69.327168	72.147201	74.221726	71.070828	82.452043	73.250019	70.358168
ENSMUSG00000005696	5.60865078671903	0.000729754662060881	0.0865223852710625	0.863795558374644	NA	Sh2d1a	0	0.309923	0.391728	0	0	0	0.389532	0.474251
ENSMUSG00000005698	1601.99821841471	0.00264116462941625	0.0697593984530964	0.946677298510992	0.998133727527125	Ctcf	44.166367	39.991556	49.835291	46.541861	51.823195	47.033343	47.360661	42.766031
ENSMUSG00000005699	133.379705694607	0.0106452911097295	0.081539105478578	0.721379866132767	0.981185830164473	Pard6a	14.819011	12.826185	11.793391	9.266231	9.820428	15.855278	14.661729	13.363543
ENSMUSG00000005705	10.8152500148373	-0.0101700994359253	0.0868787274637574	0.33207963687647	0.901523957400101	Agrp	2.009525	4.926664	1.313187	1.47211	0.567648	0.960903	2.191573	2.601815
ENSMUSG00000005716	1.57679857897851	-0.00539960171305546	0.0867527957820431	0.262837115048772	NA	Pvalb	0.109387	0.630821	0.116217	0.217349	0.111131	0	0.201769	0
ENSMUSG00000005718	392.87044629398	-0.0094594482821378	0.0765594242449861	0.796685286284574	0.988176408637282	Tfap4	16.538274	15.500224	16.867689	20.622762	15.800805	16.066631	18.506144	20.058111
ENSMUSG00000005732	1878.44515431327	-0.0435952389703621	0.0749634372734002	0.338443514513793	0.906446120208112	Ranbp1	191.073353	168.037566	168.566705	197.286485	181.147924	183.160013	171.203933	169.313556
ENSMUSG00000005763	78.2010034715696	-0.00454914401678338	0.0840966267229924	0.812543068073329	0.988860493515348	Cd247	4.336455	6.446754	5.502838	2.258728	5.611281	5.126076	2.993092	4.575861
ENSMUSG00000005774	405.99451380099	0.0457373545405702	0.0921434741332079	0.216019702230711	0.827253907606928	Rfx5	13.506572	9.905726	9.497542	8.157318	10.567854	12.605718	13.541484	13.320584
ENSMUSG00000005779	2790.6350165169	-0.0933898576601879	0.0966522080374419	0.0879256616850552	0.636343598253395	Psmb4	273.789492	282.236044	283.21946	275.317655	265.927326	247.40993	278.596523	228.144677
ENSMUSG00000005800	4.35339056163276	-0.00209593884050881	0.0862554931528629	0.80415513858405	NA	Mmp8	0.03589	0.340325	0.112788	0.175822	0.108194	0.157423	0.131437	0.206549
ENSMUSG00000005802	1069.87569457028	0.010563122835788	0.0733326913422607	0.789017910146046	0.988176408637282	Slc30a4	16.588121	13.355961	18.38021	16.568543	16.474415	16.38762	19.051496	17.26907
ENSMUSG00000005803	188.689821855583	-0.0139686726047474	0.082936208250821	0.617823441243182	0.968913913756309	Sqor	8.565034	13.14286	11.827592	7.270681	8.120478	11.709086	7.422511	12.042565
ENSMUSG00000005804	461.327242792724	-0.0300561603882699	0.0840662606731699	0.393779526881479	0.924496916587787	Bloc1s6	16.308282	22.329485	17.988457	25.208398	15.945277	20.266642	18.801725	21.918256
ENSMUSG00000005813	854.287653186665	-0.0205685653540781	0.0736115132982858	0.617972703347044	0.968913913756309	Metap1	23.817833	27.606395	33.530496	30.612407	29.024304	29.826935	28.303531	28.014303
ENSMUSG00000005823	751.699365725892	-0.0213326874636385	0.0739971373495133	0.603946737191256	0.967292019168863	Gpr108	35.405253	27.171828	28.530661	31.581831	32.142954	30.675312	29.499537	29.956577
ENSMUSG00000005824	1.85150635203153	-0.00280323014123657	0.0864988347894725	0.63250829406597	NA	Tnfsf14	0.048752	0.092676	0.102391	0.19153	0.14725	0.053502	0.089385	0
ENSMUSG00000005836	6.95202067719586	0.00752970560925992	0.0867651948790284	0.331246199466974	NA	Gata6	0.209689	0.124053	0.137031	0.076904	0.341908	0	0.191796	0.568537
ENSMUSG00000005846	1648.17046131737	-0.0234953060938689	0.0752619218443959	0.512257430581322	0.953333847700183	Rsl1d1	77.130968	68.367367	81.755663	94.564468	74.235759	81.724324	83.891112	76.320525
ENSMUSG00000005864	25.564042531678	0.00447358596794138	0.0862469102676111	0.643769719125154	0.974193204615966	Cnga2	0.416786	1.604829	0.290614	0.163095	1.227035	0.274082	0.330444	1.468987
ENSMUSG00000005871	1671.15675563905	0.021231067082668	0.0688653656540249	0.622001116779536	0.969616052714296	Apc	12.778176	11.444267	13.412819	11.044876	13.054202	14.338856	11.326241	13.977848
ENSMUSG00000005873	2795.70256428688	-0.0337593669501098	0.0834100740188384	0.416313210215565	0.933046945150471	Reep5	114.078963	87.590709	92.222739	105.374757	91.214808	81.70342	116.290353	89.507569
ENSMUSG00000005881	2772.51961539138	-0.00438642688010456	0.0691712425242399	0.921727430926419	0.996950037664649	Ergic3	340.058038	297.75362	265.822895	287.313134	304.571627	298.084205	311.732172	318.438095
ENSMUSG00000005882	467.319076989987	-0.0371929472671386	0.0865893235334805	0.311631399453737	0.892671641006344	Uqcc1	23.239335	36.520383	27.843223	25.666243	24.692125	23.5287	24.944501	31.122654
ENSMUSG00000005883	18.1851570411304	0.00432430881474603	0.0858541502663536	0.726030990104212	0.9815924947582	Spo11	0.62228	0.285696	0.461228	0.567652	0.232988	0.32259	1.125165	0.639601
ENSMUSG00000005886	1285.4458494019	0.0484050124969131	0.0742645173632837	0.297704202124693	0.884024054422334	Ncoa2	13.263885	13.126785	15.790419	12.872403	15.595873	15.163543	14.397746	16.545937
ENSMUSG00000005891	0	NA	NA	NA	NA	Prl4a1	0	0	0	0	0	0	0	0
ENSMUSG00000005892	2.87039045104779	-0.00588248000796215	0.0866508626941583	0.3962827816235	NA	Trh	0.205152	0.195696	0.288327	0.337063	0.06905	0	0.251246	0.237539
ENSMUSG00000005893	990.190391478553	0.0816793064249682	0.095492719752413	0.114801706229658	0.69313337686127	Nr2c2	11.050135	9.233837	11.936146	11.063766	12.965657	12.318095	13.147433	12.717858
ENSMUSG00000005897	362.324901462235	0.0182848648401312	0.077254434700529	0.627768676522502	0.970117477807483	Nr2c1	8.78941	8.2078	8.314603	6.252206	8.433254	10.09633	7.272565	8.937305
ENSMUSG00000005899	780.756912710385	0.111112420772515	0.0972559650919146	0.0541876217463875	0.530836240820858	Smpd4	18.008777	16.035653	18.771656	17.694728	19.897776	21.13544	21.489889	21.545951
ENSMUSG00000005907	256.489090923229	0.0266746491650704	0.0866016325869152	0.356046406481208	0.914313462762112	Pex1	8.171094	10.396465	9.597731	5.843331	7.389618	12.133594	8.58477	13.355039
ENSMUSG00000005917	220.77713838284	-0.0178700324221976	0.0857124410313219	0.449096587145292	0.939069055593062	Otx1	7.417537	8.14807	8.995357	2.970456	5.752341	6.850443	4.726241	7.192727
ENSMUSG00000005936	1800.02551095811	0.0995593425731095	0.08827136660872	0.0713975836412482	0.585526819425524	Kctd20	40.259163	37.30437	42.808739	38.371296	47.359306	46.930724	48.235231	43.508026
ENSMUSG00000005947	5.14310979053395	-0.00383920436016388	0.0862312229053264	0.685871220689528	NA	Itgae	0.13082	0.206284	0.06863	0.085116	0.087465	0.095964	0.059727	0.175978
ENSMUSG00000005949	350.078382685001	0.0591603238058966	0.0956273146382871	0.169969725544198	0.775791053729792	Ctns	12.538431	9.386921	10.166599	12.609006	13.518205	14.728933	12.010294	13.884797
ENSMUSG00000005950	18.427598713261	-0.0150488228522482	0.0873672828803708	0.289485225187402	0.880429287820765	P2rx5	0.291107	0.897213	0.762432	1.212303	0.402247	0.837968	0.566389	0.460759
ENSMUSG00000005951	72.4859090895776	0.0417464032787862	0.0959534439997512	0.136884866598082	0.729300461311071	Shpk	1.802416	1.475941	1.950098	2.362236	1.809736	3.080921	2.487965	3.091307
ENSMUSG00000005952	0.795047380917143	-0.00250440588279963	0.0866397551670726	0.487251637666507	NA	Trpv1	0	0.260055	0.033833	0.031645	0.037528	0	0	0
ENSMUSG00000005958	1290.77967738718	0.00223966059855827	0.071205525936971	0.967855226614866	0.998196639052729	Ephb3	29.87197	23.548429	25.590392	26.94335	29.324702	30.474485	23.498433	27.877574
ENSMUSG00000005968	276.420098924278	-0.0469804848178682	0.100478833272221	0.0901782790789983	0.642582463365041	Tuft1	14.001282	9.689436	13.887214	5.557368	9.865225	6.808661	7.250499	8.297587
ENSMUSG00000005973	3924.71823941158	0.0271917077755877	0.0846097096499657	0.398808018814943	0.925460515270823	Rcn1	151.666222	85.390332	97.421666	141.261034	153.589807	150.21267	117.231855	139.561026
ENSMUSG00000005980	56.6881743150184	0.0611343074814735	0.111367970820157	0.0635910410546543	0.561068545399827	Dnase1	1.399672	1.926231	1.559775	1.452913	1.922821	2.36491	2.156166	2.594445
ENSMUSG00000005981	1262.72871180958	-0.0252717301131518	0.0706389944309923	0.559801524164337	0.961591269760687	Trap1	52.559057	47.445266	45.398343	49.98382	47.635484	56.307156	44.711301	46.866263
ENSMUSG00000005982	976.861138182382	0.0250880123797979	0.0746936620194191	0.544181720779219	0.957466879284169	Naa60	40.0961	32.52385	45.923486	38.041254	44.276609	43.447773	43.704835	40.447165
ENSMUSG00000005983	159.943349113802	-0.0104907019075628	0.0847476451035886	0.620743788676559	0.969616052714296	1700037C18Rik	17.287135	39.505304	25.15312	11.222543	19.496468	19.540896	23.555157	23.508352
ENSMUSG00000005986	183.152418962755	-0.00118940632760116	0.0823375538422412	0.964816179721619	0.998133727527125	Ankrd13d	9.277443	10.104901	10.00429	4.214759	8.448005	7.91202	8.431342	9.791595
ENSMUSG00000005994	2.14310932398255	-0.00713487671325381	0.0869836974536425	0.0782862196441882	NA	Tyrp1	0.197492	0.527502	0.06892	0	0.033061	0.036087	0	0
ENSMUSG00000006005	2892.00197143864	-0.0379704936442064	0.0815167010673917	0.36025529948186	0.915098249137039	Tpr	70.480875	71.67812	63.075816	80.492847	55.848454	68.041095	73.201035	75.967823
ENSMUSG00000006007	0.25988861275255	0.00149128012871352	0.0866363498043484	0.698431404221415	NA	Pdc	0	0	0	0	0	0.086377	0.174032	0
ENSMUSG00000006010	786.324814448143	0.0575586597263204	0.0946411457793404	0.17928181147609	0.787366678455971	Odr4	19.810244	18.679257	21.23467	23.483887	20.348246	26.394183	22.857167	31.021231
ENSMUSG00000006014	24.2548596569348	0.00762198461089701	0.0857959955210137	0.606350149119801	0.967292019168863	Prg4	1.267519	0.66763	0.705245	0.690985	0.461038	1.334287	1.606014	0.621811
ENSMUSG00000006019	385.489919058133	-0.0207869562379697	0.0812496933726419	0.542381860541178	0.957466879284169	Dhx34	13.333969	7.812999	9.115794	8.958141	8.944931	9.32556	9.496644	10.005391
ENSMUSG00000006021	253.067385079431	0.0486336022640676	0.090769526551112	0.226952601283579	0.835051076493358	Kptn	17.599943	15.077878	13.55723	15.941816	19.796755	20.52259	14.869397	19.516159
ENSMUSG00000006024	2159.95470972436	0.0525874044845759	0.0839767340359648	0.242848433828728	0.849539205353321	Napa	96.249208	82.971017	99.312486	111.498035	100.791248	120.777634	115.813423	113.087073
ENSMUSG00000006050	1152.64368294772	-0.0373230242711056	0.0790858925971147	0.382764234811872	0.921809217046215	Sra1	131.94059	140.284663	140.568607	173.429101	130.053204	139.875535	142.932833	153.019142
ENSMUSG00000006056	27.579101482649	0.00342513425953191	0.0857803824329044	0.783923161496227	0.988176408637282	Calcoco2	1.885087	2.59047	1.531031	0.446151	2.563954	2.253452	0.572183	2.201133
ENSMUSG00000006057	1983.48031315737	-0.0659404892952884	0.0845844310018822	0.181389439525651	0.790223409568495	Atp5g1	357.472674	392.544245	373.532175	424.192356	354.174723	380.241691	385.773915	338.344172
ENSMUSG00000006058	645.36630750358	-0.0673694352145024	0.0809434447259661	0.174166610900973	0.780007979057708	Snf8	65.047217	66.538466	73.211713	70.564526	60.244691	67.526286	63.69988	69.892344
ENSMUSG00000006095	923.935567080553	-0.0129779256205849	0.0667362418043491	0.763545895748723	0.984867984565405	Tbcb	89.696729	104.789843	103.254794	89.77149	100.640702	104.795933	96.870934	93.03973
ENSMUSG00000006127	547.025560435656	0.0143521188071921	0.0781462978523479	0.68460880283067	0.978155523377811	Inpp5k	15.611199	18.526314	22.796349	18.652584	18.758381	17.54296	23.727865	22.22618
ENSMUSG00000006134	1139.18578902018	0.0345104097561199	0.0739194989379508	0.429341274711482	0.935326820855172	Crkl	19.937548	17.092205	17.436957	19.099833	20.25492	23.102935	17.821129	20.743886
ENSMUSG00000006143	154.413572355503	-0.0024989272199453	0.0828342783088419	0.920741690314908	0.996721495942944	Upk3bl	13.978862	25.135747	13.933233	11.763788	14.790191	18.553387	12.077416	21.360937
ENSMUSG00000006154	185.54717388271	-0.0251150044004071	0.0888444187718778	0.255992607049248	0.861747630670698	Eps8l1	10.988775	6.340016	8.504314	4.211123	7.667002	6.991477	3.185948	6.459625
ENSMUSG00000006169	3377.463075657	0.00631484908190846	0.0669717538788396	0.88069807284916	0.99293323914123	Clint1	81.947569	69.857716	85.723797	87.328949	88.19624	90.211022	81.055565	83.301102
ENSMUSG00000006179	3.22470535524603	-0.0037905046810798	0.0866205965778696	0.42174329559345	NA	Prss16	0.040935	0.310818	0.751713	0	0	0.25165	0.037497	0.26693
ENSMUSG00000006191	176.451336967131	0.0119060737156309	0.0800799745988653	0.712351310505425	0.980657155371884	Cdkal1	6.633435	6.768853	6.931011	5.915743	5.887731	6.872989	6.329642	9.83265
ENSMUSG00000006200	0	NA	NA	NA	NA	Rhox6	0	0	0	0	0	0	0	0
ENSMUSG00000006204	8.91125255149965	0.00240023969692064	0.0866591108660241	0.256648209669715	0.862063717702461	Cdcp3	0	0.071142	0	0	0.537636	0	0.008605	0.064767
ENSMUSG00000006205	2212.88997516104	0.0162523801844427	0.0836232593170444	0.553338430653875	0.958988324422132	Htra1	142.841974	60.693069	89.829253	87.628425	128.688242	92.054013	119.537359	97.764265
ENSMUSG00000006215	543.431265828764	0.0347472490388794	0.0811298393770594	0.386426739135924	0.922229889517086	Zbtb17	19.378274	15.144143	15.985069	17.747447	18.007948	17.520798	20.716869	21.452766
ENSMUSG00000006216	3.06405725318051	-0.00691128880003539	0.0869164569371371	0.119668829270032	NA	Clcnkb	0	1.143013	0.399993	0.216457	0.110995	0.40106	0.067417	0
ENSMUSG00000006218	69.9519716641552	-0.00970674620965695	0.0850797150563027	0.619021079990052	0.969372223153515	Fam131c	5.706233	7.504029	3.800411	2.455678	3.839592	4.827574	3.192049	6.18422
ENSMUSG00000006219	651.226037345654	0.0252204944335739	0.0834473866519924	0.457556372492568	0.940835925648208	Fblim1	24.168404	18.04906	19.324454	22.278635	27.778325	31.221593	19.176349	18.921668
ENSMUSG00000006221	153.179327403829	-1.28071167686046	0.259051422856915	3.40981971441861e-08	9.69833637756927e-06	Hspb7	5.397384	6.024501	7.499091	8.35072	2.585251	1.972261	3.605033	2.693609
ENSMUSG00000006235	26.3981937372816	-0.0129932274974253	0.0867700230580593	0.376526894721309	0.919111028925289	Epor	0.926974	1.077402	2.770364	2.353707	0.62243	1.526184	1.487399	1.800462
ENSMUSG00000006241	29.0298630849574	0.00755564679757348	0.0857398867666337	0.614474813359887	0.968913913756309	Ccdc159	1.822067	2.194195	0.638158	2.697453	3.03181	2.118705	1.352467	2.638236
ENSMUSG00000006262	777.670624127539	-0.00359531654295395	0.0655726072517301	0.930066162318204	0.997644112480183	Mob1b	9.336227	8.478981	9.78563	8.958803	9.314768	9.229685	9.75082	9.55814
ENSMUSG00000006269	77.8329796140503	-0.0199168823348719	0.0884102648921042	0.223503313503391	0.832226847229433	Atp6v1b1	4.879001	7.199464	3.095058	2.617073	4.208452	3.072003	1.061476	4.46847
ENSMUSG00000006270	0.732821643316524	0.00274477447960286	0.0866447245283627	0.380811710609366	NA	Vax1	0	0	0	0.096238	0	0.106872	0.268317	0.113018
ENSMUSG00000006273	3548.17830239311	-0.0610813487465207	0.103678718767585	0.125863188207418	0.712766668235951	Atp6v1b2	100.454058	103.503286	142.175888	131.466002	84.251837	143.666804	90.105334	92.738145
ENSMUSG00000006276	1129.21394276967	0.0292363152934797	0.0729245285244746	0.496236838011453	0.9505633268483	Eps15l1	31.220152	31.860917	30.236242	36.741622	33.123612	36.908527	36.93959	36.421754
ENSMUSG00000006281	458.080425585137	0.0143731407484529	0.0828572549666736	0.608410350366872	0.967577053052842	Tep1	7.387482	9.775	8.302385	10.266862	8.994175	15.901773	6.982194	9.111795
ENSMUSG00000006288	728.503181726945	0.0123121437471646	0.0744183130265213	0.720693791594255	0.981185830164473	Ttc5	31.645584	40.578608	37.849534	27.285308	36.507386	39.176823	35.389889	37.057852
ENSMUSG00000006289	623.595336114159	0.0340373628254648	0.0807465972124721	0.401684083068454	0.926537055985405	Osgep	55.153883	41.61958	38.946899	45.789729	48.157827	56.417724	50.80588	50.915943
ENSMUSG00000006299	2289.83899084742	0.00812958582516043	0.0665592620761387	0.849598201168221	0.990130984837845	Aamp	117.848483	100.228209	125.78167	114.552233	116.957973	121.78875	126.40686	118.8092
ENSMUSG00000006301	2238.9524013944	-0.240406631761598	0.181973240103396	0.00916095658434043	0.20746290477978	Tmbim1	83.006654	80.793376	88.72279	112.131554	65.851711	70.022281	78.465266	77.568295
ENSMUSG00000006304	4358.8088202725	-0.131683722016353	0.0946867848194863	0.0297745976126446	0.400377864220934	Arpc2	305.044646	275.219505	331.010268	317.002378	281.498138	292.472288	275.605413	263.888813
ENSMUSG00000006307	1715.22801324185	0.0139510600148039	0.0790396076026926	0.685421697381255	0.978155523377811	Kmt2b	16.570118	23.160711	23.437827	23.953281	17.725041	24.145144	25.652386	28.008924
ENSMUSG00000006310	6.65904881316937	-0.00265701175969555	0.0862355776095157	0.761971424861102	NA	Zbtb32	0.255153	0.742251	0.160834	0.601697	0.646094	0.11202	0.233957	0.588993
ENSMUSG00000006311	0.114582413206537	0.00114227942620586	0.0866271959986044	0.837399529045533	NA	Etv2	0	0	0	0	0	0	0.088995	0
ENSMUSG00000006313	12.7688560465909	-0.00360824329817359	0.0854000170611502	0.810457735960148	0.988795533267574	Upk1a	0.662521	0.631736	0.977283	1.240409	0.735634	0.874386	0.851765	0.920173
ENSMUSG00000006315	948.776756316225	-0.0422493215731457	0.0793450466685197	0.337395930501941	0.905723269005241	Tmem147	123.910889	152.018264	121.7434	134.568188	134.612476	124.483899	130.356092	121.373494
ENSMUSG00000006333	16137.0008483195	-0.0576998630642993	0.0700046315043439	0.304139562070724	0.888693364288493	Rps9	2655.651888	2459.080404	2664.555586	2369.089458	2568.382194	2398.21582	2519.49639	2452.019965
ENSMUSG00000006335	285.704343934931	0.0224885028193629	0.0781654488244104	0.554364119003196	0.959158239974582	Tfpt	23.542478	24.196081	29.00035	24.55115	26.857705	24.032215	29.191182	31.962196
ENSMUSG00000006342	134.805883340401	-0.0208842620947746	0.0858808059216536	0.415824591877228	0.933046945150471	Susd2	5.822707	4.159776	2.988155	2.623288	3.742046	3.853073	2.834777	3.562474
ENSMUSG00000006344	42.424784342815	-0.514223342404175	0.558561696906548	0.0053783362813608	0.152299277588712	Ggt5	2.117425	2.032054	1.294364	1.855208	1.007872	1.278797	1.106302	0.726688
ENSMUSG00000006345	10.5852355628801	-0.0133678750067725	0.087280632617006	0.270459269874969	0.870960853535187	Ggt1	0.512948	0.634158	0.754109	1.189233	0.539381	0.667366	0.188966	0.628882
ENSMUSG00000006356	2451.66363252037	-0.223533456574429	0.154667267818727	0.00922324020340238	0.208584918428239	Crip2	157.102911	214.068227	216.729388	166.843293	141.289749	161.263901	156.350368	161.885104
ENSMUSG00000006360	2766.76213361741	-0.205649991314106	0.175986049939295	0.0137527947303288	0.262853813632855	Crip1	871.069065	1139.813937	1199.759279	1274.047089	822.585448	930.883027	986.524933	922.464351
ENSMUSG00000006362	163.297918535807	0.00739448399790406	0.084142313056027	0.7296245850277	0.982113324567917	Cbfa2t3	1.39263	2.483519	3.918586	2.596573	2.160492	4.647131	2.330362	2.653885
ENSMUSG00000006369	2527.54471331539	0.174921561729457	0.19535657406042	0.0185805917970807	0.318489183806754	Fbln1	88.169025	61.883976	61.907329	70.303048	85.733814	93.461439	106.520798	93.679475
ENSMUSG00000006373	3746.40349049173	-0.0359549228861886	0.0771737560976572	0.386245576288958	0.922229889517086	Pgrmc1	199.97518	209.543844	184.639111	156.342588	201.894536	179.154342	169.476145	175.110921
ENSMUSG00000006378	476.907532709113	-0.0297794371913814	0.0915788946709247	0.148817804667515	0.747250622419382	Gcat	45.712348	17.781701	19.587407	13.655726	23.525021	19.298441	16.784261	10.555273
ENSMUSG00000006386	324.534418838118	0.0720255658270781	0.108328681925869	0.107819350318259	0.68205845249724	Tek	6.32958	4.640554	6.093077	4.564818	6.944725	7.919832	5.868958	6.362812
ENSMUSG00000006389	9.84298166241259	0.00349737081347858	0.085926852735379	0.762929946588488	0.984749437251089	Mpl	0.145618	0.386151	0.396091	0.142493	0.146179	0.446916	0.346401	0.334803
ENSMUSG00000006390	1228.01930199407	-0.0529984144248528	0.0825213714780423	0.249318898515909	0.856187756106588	Elovl1	91.929187	70.808025	90.909177	88.450772	83.631553	86.807904	76.263951	77.764801
ENSMUSG00000006392	559.827469801804	-0.00244304283800747	0.0743583284840329	0.951971249495357	0.998133727527125	Med8	45.821203	50.857721	62.151256	46.899617	51.389785	57.255082	58.140342	45.834837
ENSMUSG00000006395	380.070770351081	-0.00734858668924235	0.0770193369484213	0.838527948439889	0.989763764249669	Hyi	57.624956	38.187081	51.949801	41.989814	48.641716	46.995911	51.415211	45.64295
ENSMUSG00000006398	1063.79732042692	-0.0957534958465903	0.106002805068251	0.08072313373191	0.617146185249416	Cdc20	59.873912	50.62088	62.665637	58.793186	51.895348	61.758245	46.530033	49.288029
ENSMUSG00000006403	695.600652822544	-0.139650149133308	0.148847456495189	0.0336446526312404	0.424224517557416	Adamts4	14.593827	11.86061	14.758416	16.781765	12.433022	12.494739	12.479599	11.996773
ENSMUSG00000006411	341.2972663529	-0.0133667206726658	0.0862837058783933	0.446046521559953	0.939069055593062	Nectin4	18.115198	7.564876	10.45839	3.062713	11.92181	8.150454	6.368163	6.257334
ENSMUSG00000006412	712.979388348567	-0.0218986826871929	0.069437481269087	0.612207497456282	0.968839905309081	Pfdn2	62.789961	61.452918	62.028732	62.879708	66.734287	58.281254	63.166532	61.716658
ENSMUSG00000006418	853.317639764062	0.0241581441861491	0.0694314510577848	0.563082045801524	0.961591269760687	Rnf114	33.695715	29.004733	35.118507	29.030787	35.486841	35.588371	33.467753	33.327216
ENSMUSG00000006423	584.876228317235	0.0294772878916051	0.0803560371158716	0.442681167194942	0.938669783510022	C330007P06Rik	17.132624	12.587898	14.393471	14.389384	19.145476	14.709414	15.906645	16.404894
ENSMUSG00000006435	405.961585437814	-0.0124572799236908	0.0814106066527553	0.681966377242871	0.978155523377811	Neurl1a	7.914147	11.708935	9.573477	6.00382	9.24956	10.340294	6.777444	8.231325
ENSMUSG00000006442	2686.53344654517	0.0153553810540684	0.0785488558422866	0.664681890360344	0.977193555437017	Srm	159.715789	168.179665	186.088784	243.577625	169.7477	239.384884	198.544006	227.216295
ENSMUSG00000006445	984.279697537636	-0.181824267740806	0.120938220919823	0.0128142666727626	0.25249589761712	Epha2	23.561826	21.408347	24.186032	22.79461	19.969584	21.845945	16.609827	21.214087
ENSMUSG00000006456	788.613076668031	-0.0345200063751272	0.0870463705936565	0.316349374505505	0.894512935455335	Rbm14	33.908318	40.016032	49.439378	32.020366	26.887476	47.537636	30.760517	36.900997
ENSMUSG00000006457	54.5940767520983	-0.0388862718987522	0.0960013731060232	0.101549071563286	0.672341415282812	Actn3	2.717731	2.562323	2.54403	1.740378	1.636581	2.244604	2.074383	0.988225
ENSMUSG00000006462	4.59407443073989	-0.00583255214716097	0.0864186871592657	0.530843365033335	NA	A530013C23Rik	0.169399	0.160572	0.212859	0.165911	0.116533	0.238675	0.124049	0.038982
ENSMUSG00000006463	303.300397400635	-0.0348389529273125	0.0870918422479941	0.314457761816956	0.89272808341234	Zdhhc24	8.517808	14.779915	12.22864	12.408111	9.846966	10.413278	10.653925	12.803755
ENSMUSG00000006464	508.638046521596	0.0123458364320027	0.0803545552252462	0.699206496875743	0.980560272778861	Bbs1	8.463807	8.691505	9.399096	5.733849	7.567974	10.166345	6.851297	11.033074
ENSMUSG00000006469	0.313326547297857	0.000840832422840014	0.0866148962868472	0.864001980967982	NA	Slc34a3	0	0	0.042301	0	0	0	0.185733	0
ENSMUSG00000006471	491.473375873448	0.00497721864204608	0.0814490341949317	0.865700856101894	0.990897556055404	Ndor1	12.537692	12.253885	18.892751	18.187823	10.327938	18.594481	17.116805	20.440651
ENSMUSG00000006476	1362.6665060694	0.104982549855201	0.129021814063178	0.0596367456576741	0.548330000033843	Nsmf	45.076572	51.719657	44.791997	59.503232	54.052421	66.909833	66.847451	65.775206
ENSMUSG00000006488	0	NA	NA	NA	NA	Prl7a1	0	0	0	0	0	0	0	0
ENSMUSG00000006490	0	NA	NA	NA	NA	Prl8a9	0	0	0	0	0	0	0	0
ENSMUSG00000006494	893.271000243729	-0.00761623140520979	0.0782476254457173	0.825274452969143	0.988860493515348	Pdk1	23.89908	14.65277	17.211316	16.822737	19.619632	16.319464	16.97214	20.726909
ENSMUSG00000006498	7021.21920177485	0.0309502743122684	0.0734650047935818	0.411691163057002	0.931202238476824	Ptbp1	215.655357	180.648958	241.847881	236.048248	241.162179	241.277056	243.43924	247.07865
ENSMUSG00000006517	351.102829281919	-0.00536702101745327	0.0790739257307727	0.869266949848679	0.990897556055404	Mvd	21.126265	16.24153	13.517599	21.916523	18.526554	17.559882	18.486376	19.920292
ENSMUSG00000006519	1175.23504926235	0.00523907654852411	0.068345395825527	0.901727825485448	0.993419663581526	Cyba	183.563463	199.791233	163.904368	188.658946	199.965434	193.0144	192.846361	189.242193
ENSMUSG00000006522	8.84511385413971	-0.00618399945283502	0.0865450595127085	0.445720969521532	NA	Itih3	0.313623	0.242992	0.132593	1.069233	0.228946	0.734596	0.117209	0.163863
ENSMUSG00000006526	497.241605254285	-0.0103210712011738	0.0742376260579557	0.791279553588034	0.988176408637282	Stimate	15.193203	14.77289	18.455151	18.296484	14.554021	19.451655	15.826154	18.131659
ENSMUSG00000006527	494.044029605487	0.0444516039470768	0.083327811041742	0.297542648406152	0.884024054422334	Sfmbt1	6.891511	5.593547	5.838547	6.197216	7.151993	8.171531	6.759927	6.173301
ENSMUSG00000006529	0	NA	NA	NA	NA	Itih1	0	0	0	0	0	0	0	0
ENSMUSG00000006538	388.466734812973	-1.24656756401284	0.260824162796039	7.64780777988317e-08	1.97442865160338e-05	Ihh	14.384684	24.553073	22.14639	31.924409	7.192417	11.532595	8.719864	10.996152
ENSMUSG00000006542	1.18173683897429	-0.00111975728749401	0.0865444168683885	0.782889589236853	NA	Prkag3	0.121069	0.042218	0	0.029624	0.091167	0	0	0.051246
ENSMUSG00000006546	7.38094759563499	0.00270429971805094	0.0861782934634895	0.770868031762627	NA	Cryba2	0.485481	0.628248	2.258094	1.136726	1.491412	0.715352	2.550588	0.571895
ENSMUSG00000006567	366.756638711109	-0.00395494993264543	0.0845127095385107	0.838602579112431	0.989763764249669	Atp7b	3.485031	6.203784	7.520376	1.664385	3.641272	4.366092	3.963952	6.596334
ENSMUSG00000006570	0	NA	NA	NA	NA	Defb2	0	0	0	0	0	0	0	0
ENSMUSG00000006574	13.0750695070042	-0.016310487336435	0.0885860350547188	0.0406472919036264	0.456786129843524	Slc4a1	1.145691	0.448244	0.095213	0.071248	0.091402	0.159835	0.183372	0.062781
ENSMUSG00000006575	126.649960884402	-0.00564851448327065	0.0858106521901616	0.677981114838576	0.978155523377811	Rundc3a	14.036594	14.486503	3.537652	2.907185	4.893943	5.1318	6.178382	15.284231
ENSMUSG00000006576	517.270768362876	0.0166153880326685	0.0824826566586206	0.580693319903211	0.963767272650742	Slc4a3	9.376915	10.357869	11.501984	17.546126	14.991193	15.083216	10.878003	14.689653
ENSMUSG00000006585	515.723524369369	-0.0130743031075156	0.0691609668429075	0.754181924628116	0.984660768413393	Cdt1	20.678988	19.126096	23.17546	21.166564	20.228928	21.411615	20.731341	23.245972
ENSMUSG00000006586	171.833145681533	0.0227785942729246	0.0876518418894641	0.314016652553966	0.89272808341234	Runx1t1	2.260047	4.64814	1.733382	1.642598	3.291138	3.133365	3.498726	3.220296
ENSMUSG00000006587	1.01011432369968	-0.00389338182538624	0.0867060490029075	0.230338713689711	NA	Snai3	0.056413	0	0.118653	0.221943	0.05686	0	0	0
ENSMUSG00000006589	1366.85105022784	-0.0131928166481678	0.0708331871682956	0.749984638601252	0.984601007834516	Aprt	231.256159	195.237393	213.337433	221.060582	194.758396	252.580296	225.036476	203.502799
ENSMUSG00000006599	731.192229769733	-0.000293855491473173	0.0760721252863408	0.996412840100548	0.999164925762281	Gtf2h1	23.257864	23.319523	31.325844	25.082902	23.515788	25.162076	32.309224	25.833862
ENSMUSG00000006611	174.579190178613	0.00254227242541877	0.080356503462941	0.930899756114393	0.997644112480183	Hfe	9.439396	7.261877	8.011141	4.951968	7.236646	9.323133	6.874602	7.88191
ENSMUSG00000006638	80.3359419128289	-0.473561076781756	0.285239441001283	0.00281179139162005	0.100821947313624	Abhd1	6.426216	8.493955	7.920962	5.974477	4.787832	5.674033	4.295012	4.021169
ENSMUSG00000006641	280.472683115581	0.0252449272463245	0.0867388247074275	0.356059738939896	0.914313462762112	Slc5a6	8.561989	7.968382	9.15035	8.947085	11.576418	8.291754	15.367141	7.090058
ENSMUSG00000006642	15.1269233710776	-1.90932189749338	0.544606582857671	2.03323957099236e-05	0.00235029184924796	Tcf23	0.546901	0.363897	0.444258	0.633214	0.101534	0.133141	0.129614	0.092993
ENSMUSG00000006649	33.8826524188828	-0.00300015174917353	0.0844917100208938	0.875742862153972	0.992733647536976	Nphs1	1.941916	2.23237	1.197326	1.004079	1.995591	1.364594	1.640892	1.341321
ENSMUSG00000006651	345.869465170984	-0.00442367650029423	0.0848425414707301	0.806448242083971	0.988749028305043	Aplp1	10.521533	28.775251	6.485339	7.617363	14.052986	13.452336	9.768461	14.977543
ENSMUSG00000006673	1792.0900125418	0.0617862564040253	0.0779600762731489	0.20463104598102	0.815721328580506	Qrich1	59.664603	53.848361	65.890294	61.318231	67.485954	66.636718	66.011311	73.710648
ENSMUSG00000006675	124.204081886117	-0.0190457032740699	0.0808165166440886	0.576261259654728	0.962740350657117	P4htm	6.558746	7.594514	5.905687	6.673067	6.233935	5.781465	6.745057	7.157543
ENSMUSG00000006676	2903.29524767842	0.0540169491935164	0.0784154253051592	0.251241225860227	0.858410795415153	Usp19	70.358071	66.28863	71.507461	56.394517	73.407628	79.038292	66.273564	81.848143
ENSMUSG00000006678	370.792497557165	-0.0128028173591908	0.0838072217573072	0.629733266127302	0.970857257279809	Pola1	8.644551	5.566862	4.079173	5.592524	7.80605	6.265288	3.944443	4.826511
ENSMUSG00000006699	6647.88595848122	-0.0219845321956579	0.059785793676603	0.615736984632348	0.968913913756309	Cdc42	286.597117	262.742103	296.665329	286.933962	288.296047	302.456936	282.755591	275.932974
ENSMUSG00000006705	495.412683701737	0.0224235681217591	0.0795597321474143	0.540412269436714	0.957386931012395	Pknox1	11.580481	12.049525	11.811865	11.811413	12.921646	16.398789	9.393869	14.468119
ENSMUSG00000006711	68.0196868606654	-0.00043928201456146	0.0851567976953038	0.979990108652871	0.998571147991392	D130043K22Rik	0.96236	2.116577	1.004399	0.437352	1.379903	1.399546	0.516283	1.408294
ENSMUSG00000006715	242.236129648049	-0.18009586645415	0.204589221571239	0.0193336652740021	0.324748880316277	Gmnn	33.760868	31.976434	25.44552	27.935751	26.001398	23.629809	23.724696	22.528038
ENSMUSG00000006717	336.515785790879	-0.0449542012005926	0.0933522943608616	0.204307991334464	0.815721328580506	Acot13	59.834841	81.029375	50.300773	47.641528	55.066232	60.55406	47.012797	46.986538
ENSMUSG00000006720	51.9182479969135	0.0484975397393447	0.102815977898333	0.0606823726269195	0.552871400757084	Zfp184	1.671456	1.424702	1.163058	1.287467	1.352657	2.122546	2.401356	2.734923
ENSMUSG00000006724	6.67503402974628	0.00385146184287062	0.0861079003266532	0.711832807034353	NA	Cyp27b1	0.272715	0.139004	0.422289	0.215442	0.184125	0.321463	0.301957	0.491653
ENSMUSG00000006728	4579.13683856347	0.0481640503528017	0.0771348820057169	0.31051478554495	0.892671641006344	Cdk4	327.365456	320.024726	289.419665	308.933395	334.381388	390.382318	367.364668	312.362599
ENSMUSG00000006731	744.095831237065	-0.01935931931764	0.0763524889344848	0.623523199550865	0.969616052714296	B4galnt1	29.660991	30.26417	36.589253	23.179375	28.335316	31.171587	30.821605	28.126658
ENSMUSG00000006732	642.293320876503	-0.0266870343915843	0.0803872788104925	0.567304883441367	0.961591269760687	Mettl1	34.29835	31.810042	31.954652	44.128972	30.757114	34.11243	37.811673	36.783828
ENSMUSG00000006736	1328.86503065164	0.0601182841192523	0.0839112257320529	0.206258627151192	0.815721328580506	Tspan31	87.568918	79.392719	70.21773	77.988558	94.69955	93.168075	81.531985	94.78921
ENSMUSG00000006740	3018.75460312649	0.00675320642871733	0.0670032717912908	0.900440615213066	0.993419663581526	Kif5b	43.805462	37.051348	45.808033	37.7773	46.190434	44.440857	39.84438	42.437195
ENSMUSG00000006763	337.898655724944	-0.00875255072960015	0.078898285006981	0.794133446797741	0.988176408637282	Saal1	11.093115	8.315807	8.522497	12.557111	10.487778	10.32018	10.830413	9.231242
ENSMUSG00000006764	2.19345667416492	0.00218836444170158	0.0865059324877003	0.680064622244089	NA	Tph2	0.098622	0	0.068833	0.064382	0.033019	0.108125	0.210621	0
ENSMUSG00000006777	534.375171333495	-0.00625145489599518	0.086564899786941	0.458896050779484	0.941640331148266	Krt23	99.853182	15.528789	27.975122	10.523671	59.39744	14.338605	16.542724	10.930661
ENSMUSG00000006782	611.60034588626	-0.503527867312226	0.156001960597122	5.82468296413147e-05	0.00567243725062197	Cnp	31.02852	24.76126	24.938488	28.101861	21.182228	20.844937	17.217579	16.688813
ENSMUSG00000006784	486.516670725076	-0.00032629386586567	0.0830602299278739	0.986640350230644	0.999164925762281	Ttc25	16.037939	25.592523	22.119183	8.304106	18.971381	22.917094	13.872472	19.105151
ENSMUSG00000006800	3954.17755036329	0.787722721201154	0.245344700536773	5.06090296728928e-05	0.00505517932702865	Sulf2	83.238008	36.341121	55.96855	61.337134	133.883278	107.60352	115.222099	108.656045
ENSMUSG00000006818	1275.20766292485	-0.0183884707648837	0.067876119101342	0.671072528170024	0.977193555437017	Sod2	88.555145	91.771736	97.803563	77.833888	92.336665	99.465904	81.685421	86.603916
ENSMUSG00000006850	294.429811169352	-0.0131534019277283	0.0808103527699433	0.678751215250448	0.978155523377811	Tmco6	17.351236	17.059323	17.163138	13.547782	22.126137	14.865813	13.588472	13.42253
ENSMUSG00000006906	409.380489521082	0.0135124357820981	0.0711014285536915	0.745241297023928	0.984601007834516	Stambp	15.556937	16.85004	18.331837	16.217418	18.912815	19.719247	16.747206	16.364106
ENSMUSG00000006920	479.325063180482	0.0543673681905251	0.0860513777895497	0.230640266339163	0.838222898069934	Ezh1	10.686543	10.825726	9.619451	9.498794	10.173169	11.933981	12.666984	12.405246
ENSMUSG00000006930	186.485630457012	-0.0124305083858837	0.0851885049004905	0.553488302698109	0.958988324422132	Hap1	6.597803	7.965788	7.686954	2.356878	7.541553	5.004627	4.571851	5.059676
ENSMUSG00000006931	4161.05173256962	-0.0324810140468906	0.0805277820554915	0.456591034873905	0.940497776736783	P3h4	183.646424	140.561645	162.746991	212.581218	172.148889	171.696982	155.285503	178.863781
ENSMUSG00000006932	20804.3595890918	-0.0463146958610789	0.073503294002721	0.306960638151762	0.891560672126026	Ctnnb1	771.432276	651.340636	832.414107	754.756205	677.299934	744.066652	715.515637	785.186672
ENSMUSG00000006941	884.996998362791	0.00959121168864711	0.0668418188642589	0.821732328506952	0.988860493515348	Eif1b	81.504332	85.056396	83.699807	95.066413	91.105771	95.782258	90.035037	89.473267
ENSMUSG00000006948	0.897721985206616	0.000487570379489467	0.0865833161437253	0.86411112728079	NA	Klk4	0.232444	0	0	0	0	0.25554	0	0.089863
ENSMUSG00000006958	413.885668712334	0.0447649181530218	0.0882393045716325	0.261021913373708	0.863684458718559	Chrd	11.457826	11.564482	8.61546	12.770691	13.510295	12.628646	12.981077	13.441855
ENSMUSG00000006998	3900.31879412125	-0.030730072151436	0.0658933967864116	0.489272126810859	0.948338595944866	Psmd2	120.429671	108.371639	121.569518	116.426683	114.505477	127.410062	117.142515	106.995815
ENSMUSG00000007021	16.9111483972534	-0.0154521325819711	0.0877541100966472	0.219740435885238	0.828709861666828	Syngr3	0.687222	2.157634	0.721705	0.433928	0.494228	0.598133	0.855014	0.576179
ENSMUSG00000007029	2915.00930556857	0.0681902692679378	0.0782722224163317	0.167778174883267	0.774613585299807	Vars	67.455637	60.68389	75.033708	71.342446	74.933237	84.507786	74.572849	79.851858
ENSMUSG00000007030	24.6405649362619	-0.00439754368811999	0.0854439338209658	0.77096566663836	0.985808409429827	Vwa7	0.695936	0.686962	0.38949	0.215453	0.631349	0.399865	0.281924	0.553034
ENSMUSG00000007033	56.2557174978247	0.00630041463375987	0.0843264915188571	0.757596228350673	0.984660768413393	Hspa1l	0.912095	2.355865	1.752532	2.518151	1.865812	2.500959	2.349214	1.799214
ENSMUSG00000007034	488.390924184209	0.0220621058843341	0.0856548568557386	0.41509423111017	0.933046945150471	Slc44a4	18.358544	22.070379	20.592312	8.783404	22.656763	22.020642	16.317023	22.948708
ENSMUSG00000007035	89.224584435952	-0.00884386101325188	0.0863693831622877	0.479274007017578	0.947447514274558	Msh5	3.142857	4.689473	2.519686	14.588704	2.499217	4.488741	2.674892	10.273778
ENSMUSG00000007036	1228.30567518192	0.00816479489360268	0.0619857623923381	0.848511263926048	0.990130984837845	Abhd16a	69.761867	68.993344	70.797456	65.984587	68.147539	72.24562	74.82609	75.353137
ENSMUSG00000007038	550.854387851075	0.0301084856556419	0.0732857762273114	0.483654591985828	0.948205592707741	Neu1	15.82645	18.345881	19.91329	17.393671	20.006336	21.7721	18.605228	18.443233
ENSMUSG00000007039	829.724893757402	0.0561712000951757	0.101274786608542	0.136139089067322	0.728532434267692	Ddah2	75.634634	55.616236	48.441772	41.338671	74.02049	72.745742	75.473807	59.894478
ENSMUSG00000007041	3606.81193478014	-0.151971380522185	0.13189023058633	0.0263549932632516	0.380277852064166	Clic1	270.07484	223.845883	269.338492	245.383521	232.893679	215.538313	231.955435	191.286478
ENSMUSG00000007050	393.508113606082	-0.000925336110778416	0.0720056818353503	0.982606125802445	0.998571147991392	Lsm2	48.164688	48.429606	61.582586	54.444829	53.923606	53.526371	56.749526	56.615529
ENSMUSG00000007080	387.849883401719	-0.0129250522330891	0.0783177074907434	0.714038378170098	0.980949261624476	Pole	9.304986	7.366453	8.096829	8.324416	10.103735	9.08021	6.521721	7.454176
ENSMUSG00000007097	132.659632354598	-0.0148841879486522	0.0880636418359064	0.111286973040571	0.686583343600672	Atp1a2	1.261141	6.777224	0.670542	1.011232	1.419828	1.06404	0.996267	0.872282
ENSMUSG00000007107	0	NA	NA	NA	NA	Atp1a4	0	0	0	0	0	0	0	0
ENSMUSG00000007122	14.5104652625651	-0.00921993314681149	0.0868647124067476	0.319703414614516	0.897132847408337	Casq1	0.520162	3.116493	1.106552	1.672074	1.26729	0.160507	1.933293	0.499735
ENSMUSG00000007207	220.410705363684	-0.015249783447503	0.0811645431530783	0.63303698603854	0.971442334817482	Stx1a	8.239992	13.440858	8.065902	9.648606	8.802459	10.538162	9.59919	9.636549
ENSMUSG00000007209	0	NA	NA	NA	NA	Ceacam9	0	0	0	0	0	0	0	0
ENSMUSG00000007216	128.183595787465	0.031924187066213	0.0871328362152922	0.323165669231913	0.897201800390938	Zfp775	3.003689	3.123783	2.804701	2.275239	4.017631	2.95533	3.628822	2.884129
ENSMUSG00000007279	82.2762495743102	-0.0134849195936686	0.0851536816368427	0.536510604997073	0.956549846616747	Scube2	3.541449	1.452159	1.602879	1.794965	2.037446	1.851784	1.533918	2.223344
ENSMUSG00000007338	430.595519336457	0.0274017427345057	0.0753261518334091	0.50563971534303	0.953202502029767	Mrpl49	20.505082	24.486821	22.085879	21.115898	24.647453	28.393343	21.796284	22.936368
ENSMUSG00000007379	366.452735310006	-0.0479099550065947	0.0932935648407533	0.207708356448672	0.817587111112836	Dennd2c	9.085096	5.784479	7.929242	5.855673	6.833092	6.0614	6.519799	5.97777
ENSMUSG00000007411	1794.13067206718	0.00232165158132274	0.0627618657708318	0.956087459803528	0.998133727527125	Mark3	47.872138	46.112587	51.711566	50.485737	51.434311	49.61266	52.340579	51.659029
ENSMUSG00000007415	1088.59882338653	0.0470783235356846	0.0799310128828571	0.296377053007822	0.882638399522987	Gatad1	75.051121	60.050874	65.224677	60.375588	78.248219	74.347385	74.516663	68.804427
ENSMUSG00000007440	6.11989832410336	-0.00480898108666621	0.0862835074841683	0.618928718933395	NA	Pcdha11	0.07548	0.182207	0.071579	0.08504	0.11025	0.028274	0.060847	0.141129
ENSMUSG00000007457	0.850079312136555	0.000339659587717274	0.0865969470749331	0.886088728278462	NA	2310003L06Rik	0	0.164056	0	0	0.231631	0	0	0
ENSMUSG00000007458	2189.74011454213	-0.0398286082693123	0.0740438349569338	0.422579374400998	0.93477666818511	M6pr	81.404825	66.2036	83.914871	75.684085	76.079403	82.152101	73.443296	69.916814
ENSMUSG00000007476	653.51878402811	-0.0128134482981929	0.0726223895646343	0.75590202954345	0.984660768413393	Lrrc8a	12.315613	11.099959	13.648996	13.815838	11.446521	12.797402	12.910853	14.47128
ENSMUSG00000007480	204.725981807319	0.384661086945097	0.319616156532946	0.00543982579641624	0.152299277588712	Mc5r	4.263767	2.877378	3.693071	4.019787	7.829921	5.376265	6.015946	4.624119
ENSMUSG00000007564	4016.9770040541	0.00168559596954682	0.0630769997214187	0.987960793626274	0.999164925762281	Ppp2r1a	155.710595	136.100031	165.278461	140.644248	153.999389	159.228298	157.887168	152.055551
ENSMUSG00000007570	553.617795940034	0.0134315322431177	0.0742001639398116	0.732928468727292	0.982113324567917	Fance	31.600942	24.783545	29.733373	29.830168	27.724692	29.817342	33.455251	33.82059
ENSMUSG00000007589	450.332364625693	0.0138271253757442	0.0763017431385346	0.713359227962642	0.980841396803926	Tinf2	14.671352	20.370399	20.743552	18.407611	19.437972	18.268913	21.380507	21.053138
ENSMUSG00000007591	15.7780793480423	-0.0155976278781941	0.0876304476761373	0.248952758676454	0.856187756106588	Tssk4	0.54159	1.248662	0.928178	1.876934	0.545703	0.70866	1.203163	0.62756
ENSMUSG00000007594	48.0911348506384	0.0980522474788436	0.205574159856128	0.000484685103051308	0.029684309176292	Hapln4	1.190312	0.326837	0.505429	0.585321	1.339811	1.991077	1.624339	2.011832
ENSMUSG00000007603	1011.24411915389	0.0318479890903589	0.0837391778356744	0.382300721637703	0.921729715303956	Dus3l	27.881884	37.822934	40.073235	42.831354	33.939776	43.680283	45.63832	48.86707
ENSMUSG00000007610	462.940998709817	0.0277583137092848	0.0803204329438704	0.458189453149656	0.941226247191134	Gtpbp3	16.90012	16.437308	21.039035	22.006031	18.395668	25.77643	20.655907	21.734874
ENSMUSG00000007613	2191.50158671576	-0.0418764527837797	0.0848214803814941	0.293006798638094	0.881440227454555	Tgfbr1	29.450589	28.520904	41.714995	37.30216	29.867086	37.963192	29.89561	30.504181
ENSMUSG00000007617	311.241609267727	-0.0183297934609084	0.074904477387909	0.645769374011097	0.974466887144443	Homer1	6.765551	6.756214	8.41585	8.122787	7.308296	8.247022	7.331281	7.128107
ENSMUSG00000007646	87.2678202237657	-0.0108708825906803	0.0848436259703046	0.606293502431122	0.967292019168863	Rad51c	3.976215	3.695182	1.938033	3.819629	3.852117	4.133436	1.713628	2.88572
ENSMUSG00000007653	67.024019795799	0.969083198475606	0.450606582075764	0.000853590010915179	0.045188636242519	Gabrb2	0.632033	0.455464	1.195853	1.133384	1.972606	1.495672	3.074954	1.896254
ENSMUSG00000007655	3294.50569452919	-0.000823931164117648	0.0783050666245291	0.996203289161567	0.999164925762281	Cav1	120.93476	98.261192	143.879667	151.476547	103.524253	154.922333	154.344189	123.903069
ENSMUSG00000007656	1515.91593576376	-0.0468065690992566	0.0823013340384879	0.293305656999359	0.881440227454555	Arpp19	249.722347	226.123575	210.264379	183.494703	204.877304	195.850453	219.460569	204.307815
ENSMUSG00000007659	940.100412982431	-0.395626390102094	0.115767608147964	3.59338979333699e-05	0.00372226383469062	Bcl2l1	42.472321	45.17868	39.508685	40.917974	33.355763	32.796895	27.995385	34.463677
ENSMUSG00000007670	2638.38814084946	0.0685787412511625	0.0817400538221989	0.168489686144321	0.77566037753436	Khsrp	60.0542	49.194305	57.640662	51.472583	62.150311	67.489238	56.022874	65.574434
ENSMUSG00000007682	144.805463570185	0.00360169496256641	0.0841068466266702	0.858725033722088	0.990897556055404	Dio2	1.35257	2.075864	3.145263	1.402284	1.820418	1.712602	3.412055	1.599282
ENSMUSG00000007721	730.461008984851	0.0138547616901054	0.0707845294219693	0.73875796706652	0.983212799341768	Ccdc124	51.137575	48.372422	49.146949	57.485738	49.858498	62.033581	53.659991	56.055656
ENSMUSG00000007739	2878.44535309329	-0.042885690088713	0.0607772442066685	0.342240660921361	0.908791588389861	Cct4	123.503618	126.497007	122.670577	119.757589	125.870459	124.489225	117.808853	120.675497
ENSMUSG00000007777	204.468041691146	-0.0198237095512146	0.0796016988361395	0.580089486757554	0.963523871847819	0610009B22Rik	31.106759	33.981792	26.866637	23.286794	29.235666	30.274608	27.425794	25.770664
ENSMUSG00000007783	495.980582607039	0.0503655682459119	0.0900714914727501	0.226106496949671	0.834644330249105	Cpt1c	15.093149	15.49896	12.513914	17.850314	17.414049	18.005398	16.552551	20.608272
ENSMUSG00000007805	157.287418057827	0.0336242590503877	0.0892676592372623	0.268997766883671	0.868799568836251	Twist2	13.896652	7.614769	10.967744	8.58948	11.428616	13.49667	14.771647	11.238687
ENSMUSG00000007812	541.377141355016	0.00917251316524946	0.0793678719070862	0.76877190374661	0.985415173925669	Zfp655	11.051289	20.489637	17.101676	13.818865	15.501925	18.919427	15.588441	17.656404
ENSMUSG00000007815	6257.50548855355	-0.026410630326671	0.0661234566106145	0.49025137820531	0.948344491804347	Rhoa	262.615842	241.287173	254.744265	280.145792	258.667283	268.985924	262.056458	246.48194
ENSMUSG00000007817	2729.45827368502	0.121848655265724	0.123033312983277	0.0461747062042857	0.486254786784301	Zmiz1	33.113195	29.523447	33.715135	25.870271	41.530585	40.246431	35.558152	33.599399
ENSMUSG00000007827	250.606434929012	0.0139551400106932	0.0825252295504052	0.626315774502137	0.969812270077136	Ankrd26	2.289867	4.491978	2.54687	2.737394	2.916235	3.625886	3.749644	3.270086
ENSMUSG00000007833	632.553917649322	-0.00699108499252469	0.075698772819111	0.851597307473262	0.990130984837845	Aldh16a1	32.515303	32.142398	28.315394	38.028403	27.478502	34.503845	35.519054	36.666186
ENSMUSG00000007836	12675.3394045425	-9.97795467167101e-05	0.0628175602725227	0.998509561927932	0.99938317949134	Hnrnpa0	413.986469	355.93183	443.088722	408.815524	424.256242	443.195068	396.668463	427.850196
ENSMUSG00000007837	366.697895864901	0.000405341220531372	0.0731454244440353	0.992832851577721	0.999164925762281	Prrg2	30.749667	29.280777	30.421176	23.014876	28.541893	31.725784	30.150383	27.785547
ENSMUSG00000007850	5882.57997322776	0.0434562409267697	0.0853420759778964	0.258256957710948	0.862202514215487	Hnrnph1	262.400103	312.614546	277.779787	345.616847	279.399082	362.637258	366.084211	399.122725
ENSMUSG00000007867	643.48514034863	-0.0210099453461114	0.0828996709208905	0.50407094759282	0.952247503270867	Ift43	74.689597	139.78106	102.828207	74.292558	95.965956	93.677145	84.022263	97.206902
ENSMUSG00000007872	2688.94386007575	-0.443684232425027	0.0997772314428816	5.07159758149305e-07	9.78235390977413e-05	Id3	221.585507	245.949549	255.734718	260.669723	181.443262	188.284014	188.821776	175.689261
ENSMUSG00000007877	4.36032855803519	-0.00606505943115136	0.0866744925228102	0.379330884533072	NA	Tcap	0	0.847104	1.287533	0.437806	0.223845	0.121342	0.507995	0.514107
ENSMUSG00000007880	3441.66716855986	0.0703317233017442	0.073859198273797	0.155044843889916	0.755870651998341	Arid1a	34.651335	31.612087	35.220801	29.626318	36.798041	39.087264	34.325615	38.756455
ENSMUSG00000007888	500.053362133795	-0.837113747401386	0.222970724967083	7.26971497576719e-06	0.0010251519916668	Crlf1	59.0237	32.313338	39.3497	42.07711	25.23744	23.154325	26.040552	19.434824
ENSMUSG00000007891	8377.09396538748	0.00385151175551111	0.0626201993310384	0.956392738591211	0.998133727527125	Ctsd	362.553841	315.429301	342.438325	361.64101	371.104499	381.729715	341.591985	353.461544
ENSMUSG00000007892	19309.589828134	-0.0612873369364909	0.0687511963764366	0.19847374773174	0.808395136088915	Rplp1	6029.411152	6087.559737	6124.668812	6194.776338	5984.620455	5648.779765	6062.928741	5966.051164
ENSMUSG00000007907	0.621366049367785	0.000614414165772111	0.0865918000151981	0.822859651085223	NA	Cabs1	0	0.117901	0	0	0.124829	0	0	0.071555
ENSMUSG00000007908	44.2766983262706	0.00952658583800826	0.0848131627850481	0.636997497101346	0.972041327417145	Hmgcll1	1.526411	0.828097	0.633256	0.943332	1.013008	1.10655	1.004137	1.526281
ENSMUSG00000007944	27.489939179504	-0.0106698680852035	0.0868880925397782	0.33801981449021	0.906409476983095	Ttc9b	0.303548	3.515059	0.823824	1.106948	0.874574	0.666845	1.565351	0.762902
ENSMUSG00000007946	33.3742494407605	-0.018215776442644	0.0877811048833158	0.274144198161892	0.871360025326195	Phox2a	1.465137	1.905545	2.646841	3.094355	0.749664	1.75831	2.694248	1.586051
ENSMUSG00000007950	713.884674253215	-0.202953652082934	0.149202961209993	0.0120187588488652	0.242754677686945	Abhd8	40.9386	34.393696	32.940806	33.6366	32.398353	30.158617	28.413194	27.582675
ENSMUSG00000007987	507.682186892734	0.00966148802820853	0.0819910473180384	0.725789347915814	0.981557448502496	Ift22	44.945686	40.138339	27.113117	22.2941	36.60838	46.690661	29.236442	36.657662
ENSMUSG00000007989	505.540194435009	0.0196983471872228	0.0826307995013413	0.529351330563421	0.955723134661388	Fzd3	3.799375	3.138395	3.551767	2.004214	3.524206	3.379477	2.981966	4.381985
ENSMUSG00000008028	15.677429743741	0.00642684806106698	0.086215337594931	0.570037697150984	0.961591269760687	1700008O03Rik	0.425704	2.901008	2.039245	0.845385	3.09554	2.270384	0.934524	2.109578
ENSMUSG00000008035	694.086596366288	-0.0119559272489103	0.0825812226862067	0.671233893274582	0.977193555437017	Mid1ip1	32.713797	51.321292	43.741166	23.740893	47.347037	34.634891	28.817354	35.777451
ENSMUSG00000008036	1425.15831983663	-0.0500307951909924	0.0745318341376528	0.281842144344682	0.876318322673727	Ap2s1	207.014936	188.24781	186.865847	197.113099	170.29046	202.918191	194.652423	186.790193
ENSMUSG00000008090	764.957804034308	-0.0747510734043252	0.126980499803374	0.0406945512255568	0.456786129843524	Fgfrl1	39.215859	47.956595	41.785702	65.579033	24.312234	48.216282	31.439231	42.626142
ENSMUSG00000008129	22.0308598937774	-0.00296410421790879	0.085341799702154	0.844588731872651	0.990130984837845	4930432K21Rik	1.872438	0.629654	0.908573	0.686743	0.841195	1.263701	1.158906	0.649221
ENSMUSG00000008136	804.48950366826	-0.0115936664410515	0.0757359208120827	0.760233122940765	0.984660768413393	Fhl2	48.625829	47.27709	60.461996	37.849706	44.988317	50.967782	52.569688	46.996311
ENSMUSG00000008140	2563.50247272581	0.0252116598757904	0.0730427103509185	0.548883060042229	0.957466879284169	Emc10	153.478005	121.849549	121.660315	138.555332	153.284399	150.01223	133.55462	151.259131
ENSMUSG00000008153	260.080277156128	0.00642696835599008	0.0818201467640885	0.814554352962894	0.988860493515348	Clstn3	6.511087	5.533007	3.606897	6.117521	7.135528	5.193104	4.484026	6.90793
ENSMUSG00000008167	659.602010242309	-0.00820761380943867	0.0783409415314137	0.810098660639564	0.988795533267574	Fbxw9	26.993156	40.486781	38.456835	24.090695	30.765559	36.117826	30.730783	33.886902
ENSMUSG00000008193	8.90086206736972	-0.00172630753828567	0.0858762329090618	0.882140550180499	0.99293323914123	Spib	0.277098	0.408351	0.128883	0.301373	0.370978	0.202506	0.140871	0.389456
ENSMUSG00000008200	1565.5002621054	0.0339383654056897	0.0884069594371873	0.287713282742713	0.880237530306873	Fnbp4	29.158458	34.157378	45.372032	44.643165	31.285705	46.41738	50.476332	59.110536
ENSMUSG00000008206	368.628859829849	-0.035491592797209	0.0880552452373053	0.294922251218904	0.881876389469783	Cers4	13.595263	9.095872	8.50851	8.035205	10.095736	8.864278	7.612403	8.834109
ENSMUSG00000008226	249.180719739746	-0.0905468899408028	0.146350829553689	0.035384831172889	0.433673821200803	Scrn3	13.220405	8.197425	8.927833	8.699093	8.476296	8.869149	5.753417	6.74414
ENSMUSG00000008301	676.951868853819	-0.0228293896673721	0.0785434919202939	0.548594093995409	0.957466879284169	Phax	45.581121	31.149475	43.753804	32.403829	37.546381	36.234994	36.079266	39.258009
ENSMUSG00000008305	1072.96510265	-0.0598784311871014	0.0859525487029807	0.184798558865038	0.794697520818531	Tle1	37.589479	29.811515	33.599037	32.607786	31.33026	31.436906	33.18936	28.646176
ENSMUSG00000008307	21.8889523333093	-0.00513498296666744	0.0863441664281995	0.583427195215589	0.964155121915165	1700109H08Rik	0.557017	3.912605	1.342579	4.360222	0.238013	3.531994	1.847296	2.440196
ENSMUSG00000008318	103.454197185656	0.00194011525157222	0.0847135960282928	0.911792906496261	0.995645347687493	Relt	1.352428	5.383958	4.587931	4.549227	2.638742	4.407765	3.912593	6.210082
ENSMUSG00000008333	751.514233128083	-0.0241848765351651	0.082813897725905	0.450945836155387	0.939069055593062	Snrpb2	32.731812	40.485684	60.279854	54.428247	44.392575	48.415558	43.261032	40.843178
ENSMUSG00000008348	12292.9041766154	-0.0136171528812404	0.0810360736743528	0.681759997417869	0.978155523377811	Ubc	1384.014118	769.650206	999.110992	886.969303	1273.366796	945.399286	862.421693	889.630979
ENSMUSG00000008373	872.99863536091	0.00566052336102343	0.0703206252000703	0.889801923320942	0.993419663581526	Prpf31	33.430224	32.080258	39.518248	37.478826	33.899883	41.527884	39.338326	35.627728
ENSMUSG00000008384	333.7252936866	-0.0807427015763394	0.126858353718704	0.0587114075807955	0.544636179049464	Sertad1	26.491745	31.682749	36.503207	30.021247	20.432987	21.035578	32.41867	25.980302
ENSMUSG00000008393	989.304610636424	-0.0423173475801744	0.0830368103664465	0.31636578701671	0.894512935455335	Carhsp1	35.587845	26.380947	31.731982	29.813718	33.666967	28.786874	27.255976	27.11166
ENSMUSG00000008398	1909.50067934028	-0.00346448831624688	0.0727771484397841	0.929930751390347	0.997644112480183	Elk3	53.891069	39.305171	54.281932	54.08742	53.543148	52.713348	52.314151	49.805325
ENSMUSG00000008429	983.917255526554	0.0088129030748109	0.0670657377026965	0.837517138352696	0.989670112161277	Herpud2	29.958254	25.535863	29.061889	30.344511	29.571644	30.817266	30.923068	30.332986
ENSMUSG00000008435	380.282538660932	0.0165511353039765	0.0831009360934732	0.56321316117503	0.961591269760687	Rdh13	9.588415	10.952113	15.283884	16.0654	10.02481	18.479337	16.140881	14.911407
ENSMUSG00000008438	3.36180983280034	-0.00349289174472577	0.0864550145652885	0.615651407597186	NA	Adam21	0.14687	0.139102	0.122927	0.05749	0.117952	0.193184	0.026876	0
ENSMUSG00000008450	142.883103276032	-0.0355197148713944	0.0902464351676927	0.248098043792824	0.854718389014038	Nutf2	15.626475	18.553952	26.086627	19.351292	13.599778	19.940472	20.64819	14.729009
ENSMUSG00000008461	24.1813065240869	-0.00609063618254527	0.0859709260381353	0.642896543825036	0.974093388715212	Fut1	1.742971	0.953102	0.631726	0.26261	1.245777	0.698247	0.613615	0.538056
ENSMUSG00000008475	3568.2827875738	-0.113667855098298	0.101304029163972	0.0498570397901442	0.508104761102828	Arpc5	157.949645	184.464203	190.962894	187.2481	158.305927	178.602966	165.762128	149.672821
ENSMUSG00000008482	1.21014856586703	0.00126847159668761	0.0865113556673209	0.78945040628123	NA	Rnf151	0.163672	0.161864	0	0.167354	0.170748	0.269974	0.225804	0
ENSMUSG00000008489	19.2987794282533	-0.00518167219936271	0.0863556083963146	0.579811893753789	0.963523871847819	Elavl2	0.045757	1.289118	0.375954	0.259175	0.206506	0.608203	0.191959	0.533191
ENSMUSG00000008496	29.5039750771806	0.0046284089426478	0.0856351046004177	0.738744739618811	0.983212799341768	Pou2f2	0.334696	0.516226	0.335741	0.258897	0.590301	0.757418	0.18974	0.185155
ENSMUSG00000008540	325.788319422299	0.0219435672746755	0.0861398151724521	0.397767560380584	0.925460515270823	Mgst1	42.183503	53.220305	29.165078	21.159265	52.740255	46.835488	35.571099	43.054539
ENSMUSG00000008575	3269.81708557493	0.324270611294513	0.100924515219143	8.32520924743887e-05	0.00767611738358635	Nfib	28.782415	23.935748	27.786856	27.835153	37.229457	37.382715	34.537609	37.333949
ENSMUSG00000008590	0.114582413206536	0.00114227942620586	0.0866271959986044	0.837399529045533	NA	Htr3b	0	0	0	0	0	0	0.033071	0
ENSMUSG00000008601	568.788619294753	-0.00692212076366937	0.0859269625215938	0.615865504760158	0.968913913756309	Rab25	110.460291	55.489197	56.144217	19.158639	83.720402	45.641271	37.188429	41.360485
ENSMUSG00000008604	1440.4393042296	0.0406259329925443	0.0833037288772607	0.324252492932083	0.898273171608897	Ubqln4	33.342093	35.08282	35.638246	45.404744	39.289752	50.292512	37.780126	45.514493
ENSMUSG00000008658	10.5436012942725	0.0042933191572383	0.0862025488009704	0.664837423266166	0.977193555437017	Rbfox1	0.231483	0.713629	0.145981	0.081926	0.448262	0.244755	0.306437	0.561492
ENSMUSG00000008668	11522.1969308027	0.00196353505437431	0.0803638233998405	0.944566516617701	0.998133727527125	Rps18	3704.20882	2590.900963	3135.42582	1743.535942	3496.784106	3130.016612	2585.397536	2535.600844
ENSMUSG00000008682	2667.83274661315	-0.0157762307464253	0.0828819900379446	0.587596337109697	0.965271815843047	Rpl10	362.569752	263.612536	544.452692	537.586183	448.405255	334.093713	391.671587	454.83214
ENSMUSG00000008683	7056.23280169961	0.0072856080211844	0.0698510074622309	0.817187198442641	0.988860493515348	Rps15a	1461.636041	1323.023501	1313.528036	1238.445812	1406.856505	1388.552485	1588.194491	1276.06905
ENSMUSG00000008690	2444.97652012028	-0.0309569762079555	0.0694715085499499	0.482677021354053	0.948205592707741	Ncaph2	77.524093	67.284956	75.118459	81.418316	74.108357	73.392088	73.714354	78.016648
ENSMUSG00000008730	4402.54392676987	-0.0198643241319113	0.076425756969112	0.611849975230582	0.968810571272353	Hipk1	46.805634	49.920738	66.988756	42.299187	52.634093	52.932335	44.576153	53.644266
ENSMUSG00000008734	880.272750561178	-0.0986450691519466	0.098547151654087	0.0769610681012299	0.608616250615805	Gprc5b	19.571566	15.880166	19.029954	16.904007	15.610181	17.375344	16.317735	15.919835
ENSMUSG00000008763	2588.85571638787	0.0559292000198348	0.0877922998302847	0.221065088538221	0.829182266170886	Man1a2	26.570256	22.219593	30.751788	21.354278	31.32109	28.688644	27.850594	29.493071
ENSMUSG00000008789	0	NA	NA	NA	NA	Ceacam5	0	0	0	0	0	0	0	0
ENSMUSG00000008813	0	NA	NA	NA	NA	Tppp2	0	0	0	0	0	0	0	0
ENSMUSG00000008822	125.464542859841	-0.055730342594014	0.103582716533394	0.108582803429786	0.682189451274891	Acyp1	26.835967	33.492527	25.655068	22.960516	28.10167	22.385824	20.241751	17.994196
ENSMUSG00000008843	0	NA	NA	NA	NA	Cldn13	0	0	0	0	0	0	0	0
ENSMUSG00000008845	44.5364912274142	-0.0301709215885971	0.0922523910983249	0.112614545567366	0.688195443978868	Cd163	0.637675	0.923116	1.930521	0.907534	0.47053	0.807366	0.871585	0.797844
ENSMUSG00000008855	1920.98865893357	-0.240831690187244	0.139718182649016	0.00548807815900309	0.152728755532721	Hdac5	62.370225	54.234929	73.761401	62.827768	49.260284	49.200853	54.626025	55.283385
ENSMUSG00000008859	954.958439700645	0.00443019403954976	0.0686166982573811	0.91262929847944	0.995921199193233	Rala	30.037524	29.787161	32.603093	36.134665	33.523589	35.209518	34.22282	32.22061
ENSMUSG00000008874	12.0500155294515	-4.95223275386797	1.25842461910803	1.17799287562973e-05	0.00149756806408655	Clec3a	4.184147	4.106097	1.434829	11.173805	0	0.488556	0	0
ENSMUSG00000008892	1541.80336820612	-0.0495243781565002	0.0668113706128407	0.292027546139125	0.880880918572775	Vdac3	108.304882	117.252964	112.565308	105.112337	105.708738	119.419482	102.730263	107.408916
ENSMUSG00000008932	2.6433598336154	0.00381351863350804	0.0865289830486342	0.53957132600153	NA	Slc1a7	0.141887	0	0.029684	0.14014	0.095774	0.052204	0.218028	0.162632
ENSMUSG00000008958	829.020865793962	-0.025521409931964	0.0739285313814693	0.543611938017531	0.957466879284169	Vps72	68.447988	56.219571	59.627185	53.569984	62.391083	60.399057	58.878992	53.593969
ENSMUSG00000008976	1070.85440607985	0.0258486915177015	0.0695773337614079	0.542920505684261	0.957466879284169	Gabpa	19.087789	16.88231	17.367719	18.67754	19.572613	21.851789	19.028645	18.208893
ENSMUSG00000008999	605.472482325611	-0.042453616436067	0.0965504629737591	0.130541066840806	0.720832393108115	Bmp7	23.540826	11.539024	17.793484	9.93321	15.838496	11.264037	11.262718	10.940314
ENSMUSG00000009013	4592.92632851253	-0.107676598104305	0.109348813387692	0.0619033011123798	0.555804866755936	Dynll1	593.838961	626.403071	535.785241	529.394449	564.071893	558.430196	442.159096	489.433275
ENSMUSG00000009030	577.402978919702	-0.0278348878963427	0.0715151059725035	0.521483003427158	0.955020193740269	Pdcl	18.871911	19.350621	18.322383	16.983339	16.930894	18.760159	19.526817	17.762658
ENSMUSG00000009035	2419.49637453682	0.105152242018054	0.136555875088588	0.0530563976439901	0.526205324387587	Tmem184b	69.045627	46.37875	72.343474	61.876507	83.140982	86.14712	67.226468	83.823107
ENSMUSG00000009047	0	NA	NA	NA	NA	Gm5965	0	0	0	0	0	0	0	0
ENSMUSG00000009070	305.649642541065	-0.00809505650886432	0.0845322765493827	0.696462958076477	0.979595373834372	Rsph14	16.933216	44.904636	34.161803	13.235825	26.310495	31.048474	17.868674	28.579533
ENSMUSG00000009073	2597.83431737593	0.0405493050584607	0.0771764928067877	0.362187862433398	0.915098249137039	Nf2	59.642496	44.939166	56.292441	46.790487	57.757602	57.676954	58.075778	59.552286
ENSMUSG00000009075	4.5329202124628	0.000119911850245079	0.086140407654754	0.988000093294983	NA	Cabp7	0.137794	0.128114	0.181183	0.164406	0.269674	0.110992	0.064251	0.198373
ENSMUSG00000009076	220.472155425573	-0.0144536001960514	0.0754904627021917	0.710045958743388	0.980657155371884	Zmat5	32.954838	35.881662	28.982449	29.850594	30.334428	32.695514	30.989025	34.29314
ENSMUSG00000009079	5070.92816426145	0.0206624842031854	0.0814504790638364	0.51388586507497	0.953808655699289	Ewsr1	170.704034	200.16904	228.208325	268.560915	177.583857	259.05007	258.501042	292.272057
ENSMUSG00000009090	1259.06040420774	0.0359894094230575	0.0804399020558036	0.386194589872069	0.922229889517086	Ap1b1	29.535888	22.667844	26.634987	22.573373	29.298256	31.458735	29.924368	24.210768
ENSMUSG00000009092	17.9065080698783	0.00674193841592633	0.0858731688702524	0.6214787685902	0.969616052714296	Derl3	2.069031	2.504077	1.479412	2.182122	2.007079	2.229375	1.288014	5.429096
ENSMUSG00000009093	0.507782829021377	-0.000853102404621263	0.0866124376344881	0.704584899046393	NA	Gstt4	0.323215	0	0	0	0	0.118664	0	0
ENSMUSG00000009097	546.631398397674	-0.0210690977578575	0.08287661991231	0.509263639760535	0.953319893521999	Tbx1	24.232358	34.352823	34.080184	17.460406	26.201025	27.105512	23.788088	27.131014
ENSMUSG00000009108	8.93819091795596	0.00757996405871045	0.0865268870442936	0.445727662867411	0.939069055593062	Gnat2	0.388863	1.040903	0.14422	0.772842	1.252983	0.682088	0.65199	0.818897
ENSMUSG00000009112	1007.29356159363	-0.00746016696110918	0.082344863320808	0.631807772988892	0.971442334817482	Bcl2l13	20.472446	9.522635	23.131643	17.732467	14.109624	21.174714	13.604574	19.245483
ENSMUSG00000009114	1051.4254273896	-0.00320054395479494	0.0840713473975877	0.87931304231987	0.99293323914123	2610028H24Rik	46.970315	101.908319	77.735761	22.628424	60.333081	73.077958	50.997276	65.682421
ENSMUSG00000009115	1.04979171376549	-0.000142991000931217	0.086560514269624	0.966579969533945	NA	Spatc1l	0.285642	0	0	0.09434	0.289584	0	0	0.082979
ENSMUSG00000009145	54.7609646359924	-0.000801099354094107	0.0821458727059619	0.977410450435285	0.998236257923186	Dqx1	1.834692	1.893518	1.716431	1.658195	1.878873	1.5937	1.509038	2.439032
ENSMUSG00000009185	0.964431406644939	0.00133721120076794	0.0865558943477193	0.732300163254565	NA	Ccl8	0	0.281761	0.311942	0.291349	0	0.631857	0.798714	0
ENSMUSG00000009207	315.151842626597	0.0240596539339452	0.08265000812289	0.47256803499347	0.944886400731016	Lnpk	9.05042	7.013413	12.063906	10.829901	11.244436	10.849088	9.74525	12.749194
ENSMUSG00000009210	391.710246453658	-0.00586157742743738	0.0840443745580034	0.78815388394921	0.988176408637282	Prr29	46.160236	87.034129	64.226256	23.049087	54.423923	63.706621	37.508103	60.826904
ENSMUSG00000009214	2.20038630814525	0.00064340202569655	0.0865086746815939	0.887558424043728	NA	Mymk	0	0.326736	0.288836	0	0.163022	0.531608	0.074102	0
ENSMUSG00000009216	3.85461565965549	-0.00483428067961611	0.0866893940675595	0.340168500648406	NA	Fam163b	0.028856	0.491901	0.12075	0	0.057933	0	0.158406	0.033172
ENSMUSG00000009246	52.9161261015324	-0.0400281550862249	0.0983550656463555	0.0431940692659395	0.47066937085867	Trpm5	2.444196	2.586924	1.172453	3.653329	2.110398	1.275338	1.201363	1.380948
ENSMUSG00000009248	15.4635385887669	-0.00286086921465276	0.0857813034056238	0.819199785218056	0.988860493515348	Ascl2	0.344155	1.585465	1.689323	0.789977	0.578225	1.557722	0.947291	1.080681
ENSMUSG00000009281	44.97571616531	-0.041938911876982	0.100821548626476	0.012162437241943	0.244733471065022	Rarres2	14.634063	8.29476	5.635835	6.672573	6.789377	3.171669	4.518193	1.801104
ENSMUSG00000009291	2682.52001577673	0.0117564932574713	0.0715960641612712	0.78991854562016	0.988176408637282	Pttg1ip	117.39834	93.003975	108.366396	104.706068	118.563948	100.14732	117.381248	114.776904
ENSMUSG00000009292	20.6940585357253	-0.00748895471213355	0.08621821004494	0.53623253094311	0.956549846616747	Trpm2	1.308222	0.557369	0.352004	0.261634	0.22127	0.652273	0.343095	0.663995
ENSMUSG00000009293	1262.72927740586	-0.00909956178288563	0.069209259890326	0.832926055736081	0.989203517944038	Ube2g2	57.625997	50.387881	61.064893	58.479737	50.443087	64.042685	60.131454	58.917479
ENSMUSG00000009350	1.86702230739714	-0.000958616525556166	0.0865042485900272	0.826752567981978	NA	Mpo	0.036154	0.370641	0.284949	0	0.072663	0.2837	0.057202	0.229516
ENSMUSG00000009356	6.02732140890526	-0.00594841443960644	0.0866100314541983	0.429216231010756	NA	Lpo	0.116841	0.470299	0.305596	0	0.117292	0.192106	0.160354	0.067161
ENSMUSG00000009376	427.094857793546	-0.0210912517755814	0.083393945866214	0.493919853167357	0.949328259258067	Met	7.119901	5.612327	7.391731	4.196142	4.658095	6.646319	6.728073	4.826017
ENSMUSG00000009378	115.717981768459	-0.0276994146524115	0.0880746372911434	0.307349840529675	0.891707758286389	Slc16a12	2.431089	2.668744	3.52877	1.752526	1.879485	2.979048	1.676067	2.482781
ENSMUSG00000009394	32.3403463546572	-0.00505337790069675	0.0859121388118313	0.689294263543402	0.978686504446738	Syn2	0.352217	2.086914	0.878978	0.360284	0.548184	1.115422	0.567652	1.054309
ENSMUSG00000009406	407.46360776908	0.0756992606538653	0.0952313713095766	0.130503598493588	0.720832393108115	Elk1	9.609629	8.241709	9.716914	8.534141	10.032794	10.937471	11.378491	10.35158
ENSMUSG00000009418	1574.85187489373	0.0552517815346861	0.0948130208423041	0.180591597768499	0.789855281397909	Nav1	15.109211	11.769117	19.084665	18.316844	19.272896	22.030671	18.011424	18.669761
ENSMUSG00000009470	2335.23212069283	0.0599735643412755	0.0807119997346338	0.204390569453309	0.815721328580506	Tnpo1	20.09156	20.610063	25.451528	23.992961	24.840676	27.856963	24.443258	26.19438
ENSMUSG00000009471	0.865499627083684	-0.000390531135606772	0.0865826086789376	0.890043887052615	NA	Myod1	0	0.137807	0.050751	0	0	0.159121	0	0
ENSMUSG00000009487	2.48498094979464	0.000108493530605469	0.0864794744316262	0.980903682371434	NA	Otog	0.047312	0	0.008353	0.085944	0.094911	0	0.021632	0.03672
ENSMUSG00000009535	649.261005607742	0.0803849178265721	0.108742903018184	0.100972912994593	0.671059981371195	Rnmt	15.156689	17.587282	20.502903	21.868537	21.431982	23.034929	23.501317	24.424616
ENSMUSG00000009545	49.2848695058966	0.00430129139535086	0.0849768359104261	0.803105348552217	0.988251090274182	Kcnq1	1.941226	1.639081	1.265374	0.52297	2.174314	1.585866	1.080995	1.164271
ENSMUSG00000009549	1093.93998624281	-0.0890231309192673	0.0983755503137359	0.0962561266137454	0.658862120900266	Srp14	162.243171	186.645646	149.853734	157.929132	148.020302	163.666389	148.920452	140.531075
ENSMUSG00000009551	0.91991463107698	-0.00184746370397412	0.0866151699139713	0.519936361723444	NA	6330409D20Rik	0	0	0.357468	0.316725	0	0	0	0.206563
ENSMUSG00000009555	1697.43924968846	-0.000480045925176146	0.0702069076096226	0.992381789195115	0.999164925762281	Cdk9	78.793221	93.805905	102.007123	96.600225	84.635165	98.945329	102.037072	100.965856
ENSMUSG00000009563	849.970773270602	0.0289504612380135	0.0805495960121634	0.453222940678453	0.939977529869614	Tor2a	45.356947	43.24346	53.77316	60.01433	52.339141	55.760796	65.773596	54.683098
ENSMUSG00000009566	657.176359132452	0.00428969982171357	0.0785711266878313	0.884973231927238	0.99293323914123	Fpgs	21.981539	23.152235	27.227319	36.00061	24.218954	32.197217	27.964994	31.163675
ENSMUSG00000009569	863.377565081343	0.0578181269955932	0.0918260882763925	0.192261805925922	0.800030583227609	Mrtfb	9.914878	7.315212	9.864587	7.419529	10.382416	11.253328	9.944296	9.310302
ENSMUSG00000009575	2064.82398269748	-0.131099511545589	0.143575475498144	0.0378064175661778	0.445213679423179	Cbx5	25.863122	21.160426	22.616188	24.9401	21.127646	24.047009	16.134883	19.960699
ENSMUSG00000009580	4.69415632600777	-0.00466415620829582	0.0865317509620782	0.509162525887904	NA	Odam	0.123275	1.453018	0.072982	0.273018	0.209729	0.304268	0.465373	0.288375
ENSMUSG00000009585	302.914987455451	0.307238593324548	0.21095701873438	0.00545916926131086	0.152299277588712	Apobec3	10.05041	13.439648	9.895733	9.356511	15.110833	14.21866	14.516728	17.695985
ENSMUSG00000009588	12.8926378805837	0.0411886832359747	0.100471539521632	0.00845366809614364	0.198963540422702	St6galnac1	0.255099	0.408195	0.169396	0.214235	0.735352	0.66857	0.563613	0.857061
ENSMUSG00000009596	0.39936020322961	0.000608720601983289	0.086608468421074	0.821079080388987	NA	Taf7l	0	0	0	0.084449	0	0	0	0.198361
ENSMUSG00000009614	295.074399817604	-0.0304400589816618	0.0907845840759562	0.201789726108058	0.812436034985441	Sardh	12.458747	7.803228	5.751814	12.157292	4.503854	10.753477	7.670701	7.770903
ENSMUSG00000009621	705.280080115056	0.0501127394201687	0.0764644096299128	0.279917850854166	0.875697246379499	Vav2	10.894189	11.37661	12.700606	12.841772	12.73671	14.174649	13.361576	13.700858
ENSMUSG00000009628	118.250716896487	0.003823974409136	0.0839371698175798	0.855280232091507	0.990576131874359	Tex15	1.497185	2.820413	1.417759	1.733568	2.133409	2.939234	1.052297	2.093929
ENSMUSG00000009630	1433.47195293728	-0.0235439692644003	0.0782597989615514	0.54219640629091	0.957466879284169	Ppp2cb	84.65906	76.966789	122.08107	93.178897	90.258198	93.7561	96.564206	86.970758
ENSMUSG00000009633	21.5197384315277	-0.0109663922552132	0.085899774453133	0.519004538013981	0.955020193740269	G0s2	3.086709	4.283364	1.973085	2.336882	3.394044	1.9057	2.166643	2.599539
ENSMUSG00000009640	488.121349797081	0.0942615765175441	0.0905712702081277	0.0833937733202493	0.623313358878284	Dmap1	26.933797	26.998331	28.338497	24.827685	30.569877	33.338821	30.528897	31.360468
ENSMUSG00000009646	0.985665185580881	0.00188936616535571	0.0866538643725654	0.316925644581344	NA	Pla2g12b	0	0	0	0	1.012432	0	0	0
ENSMUSG00000009647	758.312396779789	-0.0476897568679023	0.0812132961109615	0.287315190513507	0.880213467736624	Mcu	20.993612	23.854817	28.637586	22.064471	22.317673	24.031311	20.454915	24.210121
ENSMUSG00000009654	46.9097621633896	-0.00324988789062636	0.0843188406577527	0.869776343197163	0.990897556055404	Oit3	1.393441	1.53035	1.557939	1.984269	0.985894	1.63175	1.246246	2.868289
ENSMUSG00000009670	1.57990741080487	-0.00611715802327805	0.0867934586836636	0.247115774377296	NA	Tex11	0.133449	0.063242	0.02726	0.050996	0.026161	0.036578	0	0.029956
ENSMUSG00000009681	831.673721594312	-0.0237660200372797	0.0762671026821914	0.554226268636045	0.959134058821074	Bcr	17.239232	14.072153	14.300096	15.297925	16.377241	15.315806	15.542586	12.791132
ENSMUSG00000009687	1166.99721077139	-0.0818146697382077	0.13891294261326	0.0268952214546113	0.385421615055365	Fxyd5	139.384629	197.571581	203.363989	301.845613	109.688746	193.748955	161.582949	142.622777
ENSMUSG00000009731	102.213824197147	0.0210882266248089	0.0825931004793074	0.512356351115753	0.953333847700183	Kcnd1	1.805111	1.249609	1.542598	1.427735	1.558984	1.721307	1.877407	1.713129
ENSMUSG00000009733	475.384424062611	0.199258623833413	0.130622968872427	0.0102197677319183	0.220737619912807	Tfcp2	14.046226	14.425618	13.431082	13.495504	18.120295	20.114691	15.584014	17.342154
ENSMUSG00000009734	1.95561455823878	-0.00316610363690506	0.0866127884397763	0.45109727368478	NA	Pou6f2	0	0.103444	0	0.141261	0.048269	0.04498	0	0.015696
ENSMUSG00000009739	555.014672468701	0.10328922813285	0.150131376197625	0.0430550593236061	0.47066937085867	Pou6f1	9.969465	16.149004	15.164326	11.515658	16.159916	16.676162	19.796455	17.731886
ENSMUSG00000009741	1776.15517909784	0.0326812437487741	0.0834381079640421	0.380255982438962	0.921055952844721	Ubp1	35.495897	39.701497	42.654979	51.315872	38.141154	48.779972	54.329615	54.271726
ENSMUSG00000009772	162.493691582754	-0.0212979922037874	0.0844190775418362	0.465825074962098	0.943644010882163	Nuak2	6.445809	5.346453	6.106786	3.109888	4.930354	5.207437	4.736942	4.535879
ENSMUSG00000009828	1254.66264474678	0.247434408709738	0.127293054882932	0.00356162962706383	0.116962244171738	Cilk1	22.446125	20.133113	22.4375	25.241265	28.283927	28.975537	29.702283	31.469714
ENSMUSG00000009863	1547.44002294574	-0.0307613681142348	0.0698702133960037	0.488780034479394	0.948205592707741	Sdhb	141.332111	124.264802	141.492086	142.909275	144.343287	142.944812	132.834052	125.818755
ENSMUSG00000009876	455.955535428448	-1.41487278788387	0.249098003143437	6.06289471575702e-10	2.42241514821711e-07	Cox4i2	104.039449	83.822147	80.129738	163.751263	41.200131	42.337555	34.602173	42.641844
ENSMUSG00000009894	718.45697618765	-0.0461020609141519	0.0898300947436953	0.241406629004614	0.848961290015651	Snap47	42.980667	40.953183	32.560619	31.315648	39.621122	36.094306	29.551098	29.474691
ENSMUSG00000009900	51.4032961961429	-0.0146473835147584	0.0863319983515871	0.429971837480962	0.935326820855172	Wnt3a	2.39606	1.385625	2.247122	1.035679	2.281007	1.637394	0.968192	1.040631
ENSMUSG00000009905	683.906669658939	0.000385427385776354	0.0765303390409218	0.990077643003064	0.999164925762281	Kdsr	8.827919	10.096425	12.110283	9.623769	8.869503	9.492192	12.563393	11.368287
ENSMUSG00000009907	1279.05066525907	-0.0187046665214418	0.0667601170118042	0.671181236396297	0.977193555437017	Vps4b	35.994935	35.449343	34.809831	30.750393	32.052397	38.632826	34.678848	33.464977
ENSMUSG00000009927	9933.12319865255	-0.119348448217223	0.101768449057806	0.0453350886442205	0.483006169234394	Rps25	2599.648033	2943.917516	2802.050455	2793.422019	2586.883646	2357.365944	2692.165289	2419.345238
ENSMUSG00000009941	6.96525820577277	0.00411850908573834	0.0863699263991677	0.61951963549523	NA	Nxf2	0.302154	0.21496	0	0.407205	0.34167	0.647579	0.182522	0.173951
ENSMUSG00000009995	743.596269701874	0.0102639646130687	0.0671389794978472	0.809814428517337	0.988795533267574	Taz	41.32743	46.049933	42.127746	42.859473	41.03624	47.947094	45.070117	49.198085
ENSMUSG00000010021	1056.56171410879	-0.0203856009772848	0.0849691659104236	0.457887313316782	0.940835925648208	Kif19a	37.153946	51.951228	46.545247	20.51265	37.672498	37.580706	26.916328	40.846112
ENSMUSG00000010025	789.206442630145	0.04015533588251	0.0852097587882199	0.310819606850929	0.892671641006344	Aldh3a2	29.238014	22.962752	25.399267	18.034721	25.706275	29.531079	29.014096	26.841948
ENSMUSG00000010044	532.043799920798	-0.0198945256894989	0.0845932370424328	0.473265269300191	0.944886400731016	Zmynd10	33.694885	51.337087	40.994995	20.907848	35.536701	38.584755	26.043682	35.559969
ENSMUSG00000010045	913.662702742572	0.0141622256472341	0.0717419062454154	0.729555085006009	0.982113324567917	Tmem115	38.156977	30.344467	37.518747	37.688256	35.795783	37.562312	40.289463	40.609536
ENSMUSG00000010047	892.594179987586	0.00255464604375807	0.0728262475304445	0.947645276685678	0.998133727527125	Hyal2	51.467983	38.894512	44.307774	40.682208	41.015605	54.134371	42.323763	47.104535
ENSMUSG00000010048	721.771769533664	-0.0220505664499826	0.0822043604210917	0.509458415777633	0.953319893521999	Ifrd2	38.820034	41.063367	33.52267	44.962374	29.10948	52.300681	31.359845	39.916501
ENSMUSG00000010051	264.46312807849	-0.012849236823959	0.0845657854424515	0.579968942892463	0.963523871847819	Hyal1	7.349668	8.382921	8.459732	11.150382	7.111187	14.550976	6.547587	4.93134
ENSMUSG00000010054	338.457210832703	0.00731940867037842	0.0753509119208063	0.844501417134597	0.990130984837845	Tusc2	21.667751	22.049336	20.282574	15.184043	21.521215	21.709317	19.811804	21.08303
ENSMUSG00000010057	211.306186152968	-0.0417004715285893	0.0859430523685738	0.295995561031039	0.882376862878992	Nprl2	13.183208	14.802829	14.134998	15.466772	13.220826	16.448351	11.96844	12.226304
ENSMUSG00000010064	53.3459080367161	-0.0319328780187178	0.0934898320416624	0.0776169363177869	0.609917178357669	Slc38a3	3.482023	2.141303	2.301539	2.416788	3.080864	0.861929	1.095404	1.468367
ENSMUSG00000010066	61.1758888927071	-0.0158383049922889	0.087232237226594	0.319450790592518	0.897132847408337	Cacna2d2	1.301623	0.941614	0.492558	2.659703	0.999711	1.003245	1.21774	0.858968
ENSMUSG00000010067	1126.53743663171	0.0636466909579915	0.107154007251835	0.105282921068647	0.678737110431415	Rassf1	44.829268	46.346402	55.013033	64.507829	52.649817	63.026729	85.857693	70.915518
ENSMUSG00000010080	402.979466096928	-0.01209466075598	0.084479698106418	0.59975750986363	0.967292019168863	Epn3	12.226815	10.616991	10.225871	3.978604	11.288237	9.052837	6.890936	7.225035
ENSMUSG00000010086	35.4214901493887	-0.0189130715920965	0.0884544848330808	0.192158073543953	0.800030583227609	Rnf112	1.356001	2.178576	0.317196	1.359748	1.047553	0.981293	0.618325	0.801164
ENSMUSG00000010095	2224.60482357135	-0.0168902101473467	0.0745265412993353	0.677162003220356	0.977990438284241	Slc3a2	108.902809	96.098982	132.261265	106.637156	114.816308	97.707484	120.364465	110.390763
ENSMUSG00000010097	1996.34689658153	-0.0631947093075468	0.101211057614846	0.143193649652571	0.73994421682883	Nxf1	91.288045	105.620115	117.910322	105.155909	78.912294	75.402245	107.885571	107.047194
ENSMUSG00000010110	1999.71498985379	0.0306981680106344	0.082945286886463	0.39816497757743	0.925460515270823	Stx5a	89.194115	96.994796	102.179551	119.924583	91.41851	110.396384	140.265805	127.984025
ENSMUSG00000010122	9.09181575178071	-0.0085980591618051	0.0868351758528873	0.321356961360438	0.897132847408337	Slc47a1	0.228874	1.053522	0.171147	0.064032	0.262717	0.286771	0.149628	0.188059
ENSMUSG00000010136	447.535211292104	-0.00594311591301304	0.0846081366804683	0.763002029835156	0.984766733015209	Pifo	42.936493	96.24973	62.689193	18.396028	51.737898	61.488595	42.938308	56.340352
ENSMUSG00000010142	42.7658638479427	-0.00351861229121176	0.0853602168089026	0.81774656431899	0.988860493515348	Tnfrsf13b	0.711168	1.251919	2.083333	2.558711	0.72303	2.190701	1.24075	2.285612
ENSMUSG00000010154	142.926315076513	-0.0234934944467644	0.0870151192611932	0.352589622824166	0.912536077004507	Spire2	5.890387	7.747491	6.761729	2.978339	4.902089	6.279896	4.225561	4.937769
ENSMUSG00000010175	84.3572481598859	0.00800579599945805	0.0840346606668388	0.716639452687709	0.980949261624476	Prox1	1.259476	0.889122	0.779204	0.449303	0.71804	1.120028	0.953811	1.032336
ENSMUSG00000010205	1817.16631393956	0.0130334740905309	0.0701745472142531	0.696906933827492	0.979646482885363	Raver1	42.046011	37.3787	47.379851	46.348192	42.560923	46.37209	45.993259	51.452914
ENSMUSG00000010277	3593.6218891093	0.0365819351968983	0.0734902492970241	0.410619492701846	0.930415722841515	2610507B11Rik	56.375153	43.257203	49.466011	52.163515	55.235556	57.301572	54.634677	56.485263
ENSMUSG00000010290	383.756633084212	-0.0347503090082628	0.079748201141834	0.397025226513336	0.925460515270823	AI597479	9.512056	9.752803	9.126542	10.229609	10.347004	9.968837	7.58761	9.349764
ENSMUSG00000010307	307.364348758789	-0.0811709024032565	0.116310638595618	0.0859595566663006	0.631138493715265	Tmem86a	15.215467	15.07173	16.549322	19.201546	12.295546	17.779132	12.821401	14.146959
ENSMUSG00000010311	3.91896479560989	0.00189944506852694	0.0863000348375492	0.807268695000847	NA	Optc	0.358162	0.462311	0.119782	0.112028	0.45352	0.091426	0.410702	0.238952
ENSMUSG00000010342	10.5533975244575	-0.00761322434778641	0.0868919218660843	0.201321256462074	0.812100244378913	Tex14	0.138894	0.082038	1.164637	0.725301	0.052195	0.190166	0.095198	0.8725
ENSMUSG00000010358	187.03906770679	-0.0219005049071669	0.0794987319332787	0.551637084860682	0.958679770342968	Ifi35	15.108964	15.412164	13.318235	11.98358	13.730282	14.540416	11.317631	15.009056
ENSMUSG00000010362	238.537412276435	-0.0170972856066382	0.0774515350542343	0.647834093272	0.9749647923851	Rdm1	27.36787	25.29281	21.070443	21.656319	25.617228	23.954596	21.095797	24.249801
ENSMUSG00000010376	1431.039533716	-0.0276462026725714	0.0650700364818	0.533962262600533	0.956192951017958	Nedd8	212.28552	199.722796	204.938212	198.049759	205.01308	194.715262	200.033844	217.413741
ENSMUSG00000010392	638.532153842129	0.0242092752031897	0.072749538329366	0.578466031816373	0.963523871847819	Gosr1	12.351939	10.559824	12.392525	12.696293	11.526682	14.16861	12.758113	14.041483
ENSMUSG00000010406	747.418848261576	-0.0645102830832401	0.0870648252512044	0.180610190546801	0.789855281397909	Mrpl52	314.176709	372.639685	367.846088	331.726886	353.752419	302.213243	318.498978	320.360381
ENSMUSG00000010435	0	NA	NA	NA	NA	Spaca7	0	0	0	0	0	0	0	0
ENSMUSG00000010453	1330.13853236216	0.0669597201117274	0.086326094881089	0.169204190469777	0.775791053729792	Kansl3	21.898886	24.554429	27.749163	27.258061	28.303856	28.74767	29.78134	30.900542
ENSMUSG00000010461	430.102381486719	0.0741474956241552	0.120128071197436	0.0716656723565303	0.586072927785056	Eya4	8.733765	4.83844	6.244281	6.242219	10.292729	7.70122	8.465857	8.491687
ENSMUSG00000010476	282.9764871638	0.0201546115666842	0.0868292386864998	0.366826131550075	0.915880573139622	Ebf3	3.404198	7.908567	2.913189	3.14761	4.274555	6.477051	4.837698	6.657336
ENSMUSG00000010492	363.542190864873	-0.000263193541788993	0.0843822586724994	0.994126899195032	0.999164925762281	Uckl1os	24.85875	40.123713	24.49737	7.232541	24.806942	28.470953	19.884082	27.286963
ENSMUSG00000010505	12.2101905241915	-0.00178061514402471	0.0863686558801116	0.803215339982693	0.988251090274182	Myt1	0.177207	0.881187	0.063945	0.019937	0.205318	0.335361	0.018656	0.454911
ENSMUSG00000010517	770.488994057128	-0.0782021584827298	0.0893749202374495	0.131766818585164	0.721574708373665	Faf1	16.019362	16.13284	16.753391	14.295494	16.107007	15.354442	13.586817	13.790971
ENSMUSG00000010529	319.521187973804	-0.787284419878748	0.160944478935791	4.73286180297343e-08	1.25683579441679e-05	Gm266	29.341159	30.33414	37.732754	34.409241	19.137339	16.247023	20.273399	20.558248
ENSMUSG00000010538	25.3106978224396	-0.0146912711302553	0.086237669446364	0.438639656830536	0.936791553768138	Tsacc	4.697308	9.23552	5.370827	6.138793	5.753257	6.446727	5.392903	4.016175
ENSMUSG00000010554	465.286151840445	0.0204909125540947	0.0863435746837799	0.393150094608146	0.92439679841698	Mettl16	14.697645	8.76028	8.548713	14.573962	14.60351	20.582791	7.678101	15.679373
ENSMUSG00000010592	4.13295646491729	-0.00431712613660288	0.0863373903897502	0.624353913646519	NA	Dazl	0.091223	0.23044	0.159098	0.089286	0.061061	0.13333	0.083474	0.174823
ENSMUSG00000010601	32.4252426332329	-0.035614943531707	0.0941417565842323	0.119849174224679	0.704481968085782	Apol7a	1.587512	1.821669	1.472619	1.665314	1.6306	0.959904	1.002669	1.173323
ENSMUSG00000010607	309.702260109184	-0.0296629293403573	0.0797734145663407	0.45155304031429	0.93932212340574	Pigyl	58.762796	61.858914	46.632914	54.928072	52.126022	58.515992	54.858413	49.31519
ENSMUSG00000010608	2322.31001722512	0.0463859585051938	0.088568700442294	0.23669016537124	0.84332950894535	Rbm25	47.097964	51.994566	56.695354	63.458935	50.201347	65.350621	70.363195	74.628706
ENSMUSG00000010609	329.177561141322	0.0599824890575259	0.0930656211647788	0.181587758355333	0.790223409568495	Psen2	17.41912	14.791783	15.677399	12.257645	16.908321	18.011818	17.84034	18.730586
ENSMUSG00000010651	25.5205275206759	-0.0145650522520005	0.0867370752667187	0.384551331856036	0.922229889517086	Acaa1b	5.306236	2.934848	2.203728	2.332632	1.569658	3.251223	2.826856	2.633143
ENSMUSG00000010660	1738.3209085908	-0.0575933865431106	0.0968445716308873	0.166911717831843	0.7739354738615	Plcd1	60.403605	53.161333	68.607328	87.315062	57.607853	60.758833	58.725776	63.47409
ENSMUSG00000010663	1374.95262050304	-0.00890053506264485	0.0787394815889653	0.793483032108389	0.988176408637282	Fads1	42.620941	28.604832	27.280135	39.009554	39.566217	33.692991	30.641382	35.223628
ENSMUSG00000010721	216.751636170138	0.0327805952483937	0.0872783055549149	0.316149093732998	0.894512935455335	Lmbr1	6.217588	4.991006	4.770779	4.43175	7.315664	6.373466	6.382251	4.488778
ENSMUSG00000010751	216.42210574817	0.0249690635873667	0.0863222156189697	0.37317118696646	0.918547867886055	Tnfrsf22	8.016964	3.752184	7.169243	8.03227	8.8103	9.031698	7.384662	7.506867
ENSMUSG00000010755	1102.05755739386	0.00363689339647038	0.0766926581137482	0.917598128682549	0.996401598776746	Cars	56.101949	49.697527	45.23627	61.809873	43.176997	63.986582	57.900154	60.524962
ENSMUSG00000010760	29.1076329917077	-0.0244832277446331	0.0887060032857505	0.259023426685391	0.862314884323149	Phlda2	3.909959	4.369402	6.764425	5.623867	3.731972	4.816074	3.899457	4.065898
ENSMUSG00000010796	0	NA	NA	NA	NA	Asz1	0	0	0	0	0	0	0	0
ENSMUSG00000010797	12.9151781943626	0.00704279433858865	0.086124134533972	0.572118148265359	0.96199545551513	Wnt2	0.350184	0.590654	0.530169	0.305154	0.860552	0.170697	0.641414	0.627336
ENSMUSG00000010803	48.4781925870619	0.0251250709888831	0.0902490635442319	0.14182114004428	0.736974352384218	Gabra1	1.014449	1.665456	0.951059	0.510547	2.545775	0.949373	1.604421	1.461862
ENSMUSG00000010825	15.0361979306217	-0.0326166654419509	0.0940983021869408	0.0595155699462838	0.54827850808053	Grid2ip	0.59341	0.408446	0.379592	0.41251	0.227853	0.259889	0.233237	0.302616
ENSMUSG00000010830	2499.39924615702	-0.000473344724085615	0.0739088988131772	0.990032145422838	0.999164925762281	Kdelr3	158.119854	140.895707	160.527436	206.547347	167.45388	172.255272	173.239303	181.997121
ENSMUSG00000010841	0	NA	NA	NA	NA	Cfap97d1	0	0	0	0	0	0	0	0
ENSMUSG00000010911	339.520317112955	0.0218137283977923	0.0797643568573892	0.546146885375387	0.957466879284169	Apip	40.623564	40.26356	30.324186	45.264516	42.085788	47.273602	45.418087	40.55567
ENSMUSG00000010914	378.616015388002	0.0114431320421973	0.0755642347136389	0.760632136033928	0.984660768413393	Pdhx	11.643115	15.212959	11.377188	13.726159	12.958064	14.449267	14.697616	13.830706
ENSMUSG00000010936	522.620709722052	0.029314426175219	0.0763290670081302	0.482057400361868	0.948205592707741	Vac14	14.098533	11.769731	15.896143	12.445427	13.485373	16.382492	14.713018	15.638445
ENSMUSG00000011008	12.7089942202725	0.0199087053858212	0.0885536077431916	0.200458571576445	0.810836176571882	Mcoln2	0.417901	0.330162	0.531267	0.471709	0.594809	0.698395	0.667881	0.86078
ENSMUSG00000011034	29.5398679761237	-0.00331794694132441	0.0860642134412612	0.756664907505974	0.984660768413393	Slc5a1	1.64579	0.249757	0.403199	0.258044	1.222198	0.356145	0.352902	0.349807
ENSMUSG00000011096	1828.61211706999	0.111246423097417	0.0995861924286039	0.055988926641276	0.536601891538406	Akt1s1	163.635804	140.05009	146.55312	135.340563	183.523386	176.422499	173.596934	165.979476
ENSMUSG00000011114	3663.99545312533	-0.0144893411601642	0.0763432476683736	0.686319764327465	0.978155523377811	Tbrg1	151.838445	143.978028	186.571862	211.399708	158.224915	175.401569	188.730525	171.150296
ENSMUSG00000011118	3038.9260756181	-0.125595575881499	0.22900338462116	0.0198543064463088	0.328129467330204	Panx3	104.588712	93.87075	123.31171	180.950309	72.679652	104.164464	84.966586	108.800239
ENSMUSG00000011148	250.35697458292	-0.0479374747644061	0.0974715265698308	0.149896438734991	0.749080446221527	Adssl1	10.455392	13.204208	16.708055	15.936497	12.345884	15.614177	10.443529	8.754177
ENSMUSG00000011154	315.528199561636	0.00430641699481195	0.0839778448233078	0.823879202797431	0.988860493515348	Cfap161	19.955913	34.207672	22.955887	8.937386	24.031937	29.143232	15.898172	25.588857
ENSMUSG00000011158	1043.09108732999	0.0385004951472776	0.0807559946516369	0.357127390891792	0.914752281973497	Brf1	40.521227	41.373603	46.101667	48.734748	40.681902	52.136512	51.075459	57.498319
ENSMUSG00000011171	74.3812462000157	-0.0311974809313001	0.0894822415105052	0.259154743197746	0.862314884323149	Vipr2	1.997666	1.815523	2.098465	2.636911	1.35278	1.647988	2.101027	2.180027
ENSMUSG00000011179	2702.97154126275	-0.0312598637531537	0.07132924866826	0.453689691673202	0.939977529869614	Odc1	111.611323	124.855646	109.758059	113.82003	123.005409	120.377428	96.967473	114.225939
ENSMUSG00000011254	299.293685482198	0.0309226508260169	0.0876275768007419	0.31408199954913	0.89272808341234	Thg1l	7.731109	14.613156	13.41928	10.762063	10.456338	15.718006	14.499967	16.028528
ENSMUSG00000011256	410.870718432615	0.435960363846336	0.27187897977316	0.00314741849671893	0.108231208593116	Adam19	5.524227	3.127356	4.115643	4.004926	7.313388	6.254735	7.987345	5.423052
ENSMUSG00000011257	3343.02773569915	-0.00319325821223592	0.0726539270873026	0.93464404291483	0.998133727527125	Pabpc4	110.429529	94.16724	107.909686	133.205657	113.017352	117.617263	105.79211	126.0386
ENSMUSG00000011263	136.261339592757	-0.0328583804490131	0.0888114175695238	0.281590939263095	0.876318322673727	Exoc3l2	3.866793	3.749184	2.520927	4.222228	2.592323	3.426762	2.927703	3.81654
ENSMUSG00000011267	26.7361643142532	-0.00925651196601442	0.0862138300164906	0.505668924806255	0.953202502029767	Zfp296	2.19157	1.782183	0.447059	2.791202	1.74168	1.865907	0.891067	1.543502
ENSMUSG00000011305	65.7260484191776	-0.012200307254299	0.0864292207242321	0.436059883161964	0.936791553768138	Plin5	4.129341	6.053621	2.07233	0.969122	2.754919	3.200943	2.303304	2.483851
ENSMUSG00000011306	621.446137208086	0.0283483300585068	0.0703038784518884	0.511915656120467	0.953333847700183	Sugp1	20.546888	17.961099	20.496081	18.425309	19.25021	22.124907	21.197583	22.178807
ENSMUSG00000011349	0.119126178761793	-0.00110360636118086	0.0866260856631825	0.839113635602412	NA	Dmrtc2	0	0.054047	0	0	0	0	0	0
ENSMUSG00000011350	0	NA	NA	NA	NA	Gm5893	0	0	0	0	0	0	0	0
ENSMUSG00000011382	150.451261770952	0.0222911182033974	0.086843559424856	0.361513984355209	0.915098249137039	Dhdh	1.955036	3.227149	2.322997	1.403758	3.205432	3.37001	1.723967	2.909627
ENSMUSG00000011427	143.31722178846	0.0149717195989424	0.0842095461393741	0.55348266891109	0.958988324422132	Zfp790	2.84	3.107551	5.090357	3.519721	2.972462	5.313083	3.15974	5.530906
ENSMUSG00000011463	0.491458472366605	-0.00240450183022924	0.0866623327489759	0.404098602685488	NA	Cpb1	0	0.059989	0.033134	0.030992	0	0	0	0
ENSMUSG00000011486	0.761740821922289	-0.00333897530385837	0.0867048343834853	0.231679253054571	NA	Slc25a41	0.079358	0	0.17728	0.23518	0	0	0	0
ENSMUSG00000011589	41.7574832604833	0.0102925084182264	0.0855229109084572	0.561533816636627	0.961591269760687	Fsd1	1.869869	3.260228	1.255269	2.348044	3.976559	2.166468	1.809948	2.904109
ENSMUSG00000011632	10.0904474972761	-0.00457068283254332	0.0863171510632243	0.620162344214347	0.969616052714296	Pinlyp	3.61609	0.872091	0.82644	0.643947	2.631979	0.854589	0.596725	0.605871
ENSMUSG00000011658	534.177077797029	-0.00464824010145496	0.0777431922182557	0.895517851580792	0.993419663581526	Fuz	29.691818	34.750955	26.984609	21.425872	26.936057	34.72992	24.037474	30.513895
ENSMUSG00000011751	84.3289004434706	-0.00950636727308909	0.0864828245821153	0.447813116249896	0.939069055593062	Sptbn4	0.606389	2.699298	0.298772	0.396204	0.795063	0.647155	0.598823	1.019456
ENSMUSG00000011752	4358.66225155077	-0.101963376118923	0.128627156390141	0.0724038135999424	0.587750732743047	Pgam1	273.159383	203.018642	225.740598	266.541194	225.449684	245.283226	178.419474	195.003571
ENSMUSG00000011831	1097.92617718795	-0.0208954779736262	0.0658838262229894	0.632337132513166	0.971442334817482	Evi5	19.553519	17.254951	20.19445	19.453646	18.771092	20.594341	19.212466	18.617951
ENSMUSG00000011832	699.64615013094	0.059754329202284	0.100073898526509	0.143891941741136	0.73994421682883	Evi5l	17.487363	14.363246	14.011643	19.687119	16.563822	21.102261	19.843223	24.244044
ENSMUSG00000011837	381.261477361324	-0.0284791476730868	0.0796709660109867	0.477880878595562	0.94712629197621	Snapc2	28.468102	19.549599	24.05254	25.243361	22.428116	25.283345	23.749971	22.876936
ENSMUSG00000011877	2323.58348445829	-0.024405856983776	0.0710713928399729	0.574530278212412	0.962740350657117	Git1	59.462511	49.832197	66.749482	60.64812	60.284329	60.949112	58.528206	56.276728
ENSMUSG00000011884	970.055547383313	-0.0144216873155088	0.0838881704611356	0.561500172440194	0.961591269760687	Gltp	83.021993	39.944859	49.870974	37.24708	65.499702	48.601734	40.817255	41.791003
ENSMUSG00000011958	1456.37956866498	-0.0629263758632574	0.0801341619018918	0.212080628760413	0.821643455570331	Bnip2	54.161659	59.054296	60.316946	63.546282	50.832086	60.94279	57.824852	56.793101
ENSMUSG00000011960	736.422741555792	0.0177648152700321	0.0805688055452841	0.596890447401656	0.967292019168863	Ccnt1	13.633163	11.604828	10.300435	14.42531	16.416945	10.91714	13.254665	15.176936
ENSMUSG00000012017	6164.58501723731	-0.0296906839651425	0.0791195567060755	0.4397712559923	0.936921926040376	Scarf2	184.132543	136.813777	152.735972	196.030076	162.689784	153.694802	164.782557	165.87157
ENSMUSG00000012042	0.727868098528142	-0.00089853839641264	0.0865945799572618	0.739385097727391	NA	4930579F01Rik	0	0.219552	0	0	0.058122	0.063305	0	0
ENSMUSG00000012076	561.078412796692	0.0307867660809594	0.0804423362648825	0.43297600968622	0.936726054294458	Brms1l	19.297734	16.626038	17.862501	22.294147	18.298594	23.094509	23.422422	21.393894
ENSMUSG00000012114	1536.79017843594	0.0134416692517744	0.0708119683547355	0.747464234485085	0.984601007834516	Med15	42.489753	47.275276	51.365342	51.194621	46.166492	49.189643	54.201534	56.262817
ENSMUSG00000012117	777.409398268125	0.0155856972995636	0.0726934244480926	0.669276097312266	0.977193555437017	Dhdds	29.076779	22.994322	23.053981	22.559711	24.578366	29.349743	25.061938	26.996724
ENSMUSG00000012123	231.918733351617	0.0219797428349654	0.086944292890797	0.339836669182144	0.906933706352665	Crybg2	8.278188	9.221323	5.770607	4.397234	8.107425	14.120313	6.635497	6.714911
ENSMUSG00000012126	598.024243188237	-0.0022947814903233	0.081574014212308	0.934809891936788	0.998133727527125	Ubxn11	38.904233	61.118239	38.887055	25.331813	47.80043	38.943313	35.714127	46.297086
ENSMUSG00000012187	11.4959975793753	-0.0175454597958844	0.0881995228987511	0.192272411784575	0.800030583227609	Mogat1	1.083029	2.006793	1.497147	0.716967	0.758782	0.732966	0.61308	1.257443
ENSMUSG00000012211	0.836652640003695	-0.00349492238354403	0.0866820168071801	0.286629874523168	NA	Tex22	0.175548	0.252083	0.168342	0	0	0.096557	0	0
ENSMUSG00000012282	1.51289869154374	-0.00168230363393377	0.0865064583356902	0.737986679903015	NA	Wnt8a	0.104019	0	0.1093	0.153338	0.052388	0	0.095387	0.12008
ENSMUSG00000012296	1178.83244890699	-0.0435157587410878	0.0850801723509372	0.294748162947623	0.881876389469783	Tjap1	51.108019	56.076042	68.484078	69.786979	63.107925	52.108294	53.191495	61.539443
ENSMUSG00000012350	1054.33296011516	0.00656339233825549	0.0833410027867109	0.776939909543878	0.986879544208661	Ehf	19.294457	22.479671	27.388973	8.37135	21.183724	25.206021	15.416618	23.661609
ENSMUSG00000012396	1.15684318132895	-0.000516403756995071	0.0865549053275264	0.88613757712852	NA	Nanog	0.089309	0	0.140567	0	0.08986	0	0	0.10296
ENSMUSG00000012405	7770.18036757814	-0.0415166551040957	0.0698984899950949	0.361370596770357	0.915098249137039	Rpl15	985.27337	1046.5668	1034.275521	1032.001721	1029.830698	943.282318	1065.497732	978.626052
ENSMUSG00000012422	1781.56034637342	0.00407312998848831	0.0739973129060019	0.914902985211352	0.996235610591895	Tmem167	15.480247	17.607766	15.287032	20.957098	16.709223	20.749404	17.127538	18.795389
ENSMUSG00000012428	850.976617107286	-0.0168575006120949	0.0807847554141649	0.610693878514504	0.968510611950349	Steap4	18.671203	22.528718	25.436723	27.384638	19.445229	31.478378	17.906454	23.448529
ENSMUSG00000012429	337.609049436872	0.00104364682599813	0.0769405970850263	0.975096166968006	0.998196639052729	Mplkip	18.448032	17.221686	14.305515	17.678208	16.669903	15.23814	20.288696	18.67008
ENSMUSG00000012443	799.794728883843	-0.0356018573719701	0.0876429500496931	0.303432980768206	0.888558397981535	Kif11	18.713673	10.574129	14.42507	14.529304	13.799023	16.248041	10.541241	12.52531
ENSMUSG00000012483	387.961356537536	-0.0198423339947282	0.0799508333168256	0.579343941450349	0.963523871847819	Rpa3	78.038035	85.111603	59.607254	69.640514	84.649514	70.206723	68.634153	61.990141
ENSMUSG00000012519	26.0127656383523	-0.0154970359510029	0.0873742417074887	0.293369060758666	0.881472911117488	Mlkl	0.947978	1.956169	1.831618	1.725518	0.454236	2.26869	1.075556	0.988882
ENSMUSG00000012520	0.845325254753612	0.00187381753164534	0.086597733189002	0.569683058098625	NA	Phox2b	0.028296	0.026794	0	0	0.085203	0	0.051773	0
ENSMUSG00000012535	1495.40195160555	0.0150076366603475	0.0704338873112954	0.719453350156037	0.98106787064757	Tnpo3	33.870556	32.003525	35.925988	36.972899	31.64679	43.313479	36.294653	38.14173
ENSMUSG00000012609	377.810972941027	-0.0102986744998085	0.0801077626238248	0.744836236820658	0.984601007834516	Ttll5	8.025596	11.191929	11.905589	6.852132	10.958519	9.707653	8.43724	8.553732
ENSMUSG00000012640	362.403686061015	0.0325834561261383	0.0862228238503746	0.339515207545482	0.906697827782167	Zfp715	5.695404	8.737513	6.821597	9.087527	9.501241	7.739026	8.706517	10.121798
ENSMUSG00000012705	0.119126178761793	-0.00110360636118086	0.0866260856631825	0.839113635602412	NA	Retn	0	0.118412	0	0	0	0	0	0
ENSMUSG00000012777	0.985525929449014	-0.00271032925605868	0.0866808628776388	0.233252591758103	NA	Acp4	0.2277	0.245777	0	0	0	0	0	0
ENSMUSG00000012819	53.853737379895	0.0132022466336999	0.0873269286633492	0.252842235126056	0.858579300183332	Cdh23	0.167007	0.311303	0.615317	1.046895	0.898592	0.354505	1.897792	0.476997
ENSMUSG00000012848	18276.8010231055	-0.00659566191103103	0.0618407130428138	0.904996554442383	0.99402186113109	Rps5	2719.199277	2706.705198	2857.654863	2752.029459	2796.28666	2717.94337	3042.217135	2852.057342
ENSMUSG00000012889	367.853054032657	-0.13349605881585	0.18045402685415	0.0312401833025284	0.408636806892116	Podnl1	14.120241	12.466199	12.486811	15.112272	9.7133	14.440444	10.138497	9.979099
ENSMUSG00000013033	2666.74151391064	0.0162101713851284	0.0722328405564828	0.685615094611003	0.978155523377811	Adgrl1	33.152978	24.432226	30.628104	32.237692	30.901454	33.190833	31.608263	34.481303
ENSMUSG00000013076	4276.46966258925	0.00737534621073249	0.079301055893149	0.820197447079219	0.988860493515348	Amotl1	53.505031	28.344141	39.99861	35.230763	48.732138	40.864783	38.697886	40.424853
ENSMUSG00000013083	1.59902218904697	-0.000496923485382748	0.0865290352488478	0.904377375755658	NA	2200002J24Rik	0.227208	1.116332	0	1.062952	0	0	1.502156	1.003597
ENSMUSG00000013089	554.609851831573	0.000126238466101081	0.0795274511614205	0.996319975685926	0.999164925762281	Etv5	12.064946	10.157229	14.755987	9.445682	11.872299	9.791885	15.325386	11.056838
ENSMUSG00000013091	0.626442667021425	-0.000599182330398973	0.0865768449959645	0.835488946934175	NA	Tmem190	0.899818	0.461249	0	0	0.481538	0	0	0.559376
ENSMUSG00000013150	376.901188752525	-0.0177127981269241	0.0804538075152427	0.602861346743172	0.967292019168863	Gfod2	10.803664	13.599128	9.022412	8.532017	8.662159	11.050261	9.664207	11.706696
ENSMUSG00000013155	441.846429874982	0.0307303126547733	0.0806024161790207	0.531775046076794	0.955939068529377	Enkd1	27.982194	35.915298	31.487669	23.314902	31.449195	35.323463	33.489332	31.803781
ENSMUSG00000013158	4.16724857332312	0.00722524131998228	0.0867781299015665	0.313604043086825	NA	4933405L10Rik	0.455655	0.087296	0.192961	0.270673	0.553993	0.176476	1.258617	0.18624
ENSMUSG00000013160	1500.388023392	-0.0877928959236577	0.0800113399206113	0.0959549685810839	0.658512108708375	Atp6v0d1	90.551454	83.78501	93.977994	88.182793	87.326246	88.157553	80.716795	79.491894
ENSMUSG00000013236	7838.49149715346	0.0565895265217278	0.0931331845546115	0.15421360847204	0.755405429843154	Ptprs	124.61197	110.158037	98.349992	147.663654	138.128745	147.710356	137.796877	160.293526
ENSMUSG00000013275	827.339641192516	-0.00279041816683155	0.0708977431463034	0.948516051038097	0.998133727527125	Slc41a1	14.002416	13.391002	16.70667	15.815189	14.200275	17.974874	13.87064	16.275424
ENSMUSG00000013338	2.80187168035746	-0.00024013590880335	0.0863703220327969	0.972877896373367	NA	Fer1l4	0.026782	0.075874	0.053312	0.02613	0.051163	0.058654	0	0.07675
ENSMUSG00000013353	0.125840091729118	-0.00111984742121404	0.0866264260783663	0.839113635602412	NA	4931406B18Rik	0	0	0	0.045464	0	0	0	0
ENSMUSG00000013367	138.570243140663	0.730727555530131	0.31612038456966	0.000649606442123577	0.0372049341476988	Iglon5	3.951491	4.057025	2.654553	1.837984	5.953415	5.530316	7.414274	5.833714
ENSMUSG00000013415	360.972155596004	-0.0841320072033332	0.116702305757657	0.083985083047574	0.625545352250928	Igf2bp1	3.474438	3.485632	4.205087	4.520245	2.874441	3.682313	3.18095	3.875078
ENSMUSG00000013418	0.596283210707897	0.000424152812313797	0.0865907245944948	0.872436713217033	NA	B4galnt2	0	0	0.05554	0.051945	0	0	0.145401	0
ENSMUSG00000013419	1560.50146208323	0.0634136296712296	0.0908712179304296	0.176901775683616	0.782970909017163	Zfp651	53.212778	41.186132	49.470875	47.688886	50.780168	53.31853	61.591973	59.356171
ENSMUSG00000013465	1227.44764350345	0.00327009932318928	0.0650255211510832	0.938903240179808	0.998133727527125	Nelfb	45.208207	40.276124	43.356878	37.682576	45.518978	45.626521	40.702838	42.697928
ENSMUSG00000013483	41.3992260233728	-0.000400372471771628	0.0846841210780939	0.982464107752698	0.998571147991392	Card14	1.253211	0.856648	0.818926	0.506658	0.89508	1.262262	0.421916	1.013451
ENSMUSG00000013495	503.883121978878	-0.066946824938683	0.0931041437837092	0.163184777728631	0.767677179164998	Tmem175	21.511722	19.483514	19.325503	20.433338	21.166794	17.306114	17.128356	18.711889
ENSMUSG00000013523	279.588499025949	0.00906724316595566	0.0840460869562653	0.68659161610555	0.978155523377811	Bcas1	8.175528	10.410273	9.799085	3.368749	8.784996	10.621071	6.285488	10.427319
ENSMUSG00000013539	257.994257431649	-0.0538334171334715	0.100826642982999	0.130985546466905	0.721574708373665	Tango2	15.451062	21.986855	20.502575	23.483746	16.353272	23.519766	14.222294	14.550326
ENSMUSG00000013562	0.585455713324418	-0.00273222250353976	0.0866755344862671	0.333018934776442	NA	4833413E03Rik	0	0.263439	0.178623	0.090867	0	0	0	0
ENSMUSG00000013584	85.7552553355078	0.0286678388879583	0.0916370538680438	0.118970036573567	0.703094137154242	Aldh1a2	2.09179	4.226372	1.339803	2.658173	4.984518	6.457308	3.0509	2.364311
ENSMUSG00000013593	2401.49955347564	-0.023151902231313	0.0635612227723494	0.602508802011143	0.967292019168863	Ndufs2	142.098134	141.387105	156.858053	138.49571	138.539965	159.627514	149.057731	137.205196
ENSMUSG00000013611	5.86397027333831	0.0013799518208917	0.0862830329597328	0.858839672583615	NA	Snx31	0.298144	0.363172	0.117149	0	0.337111	0.24522	0.087691	0.25744
ENSMUSG00000013622	1095.59468335033	-0.0146873216067481	0.0696987763759652	0.716960571534096	0.980949261624476	Atraid	120.145612	124.261255	132.79869	136.372776	124.471256	119.017794	135.142381	141.386854
ENSMUSG00000013629	2315.86015780386	0.194130055108757	0.205180015973735	0.0165844453802066	0.296359439890272	Cad	28.829595	21.930083	23.028582	31.940453	33.44458	42.287043	33.859244	34.345656
ENSMUSG00000013643	1.75403098906192	-0.00625572837714612	0.0868710349692564	0.141167174267436	NA	Lypd8	0.640888	0.263127	0.193876	0	0.092768	0	0	0.106461
ENSMUSG00000013646	669.870513494977	0.00791087387952501	0.0778696525786883	0.820738806285346	0.988860493515348	Sh3bp5l	23.973653	15.557035	19.376829	17.115426	20.988916	19.85591	22.901309	17.469787
ENSMUSG00000013653	0	NA	NA	NA	NA	1810065E05Rik	0	0	0	0	0	0	0	0
ENSMUSG00000013662	1214.72066443877	-0.0353258009870689	0.0673264329076016	0.436054872300668	0.936791553768138	Atad1	39.587456	35.564307	41.085919	39.762033	39.058986	39.979667	35.595608	40.271745
ENSMUSG00000013663	2253.46547068429	0.00395251478363441	0.0640482813966093	0.929541598444922	0.997644112480183	Pten	23.497597	20.843744	23.108195	23.019685	24.570667	23.352199	21.693421	25.354249
ENSMUSG00000013668	0	NA	NA	NA	NA	4933402N03Rik	0	0	0	0	0	0	0	0
ENSMUSG00000013698	1242.52411089892	-0.00947184075600872	0.0686811635654056	0.825112538970465	0.988860493515348	Pea15a	49.009044	47.361024	41.366541	41.684135	48.07397	49.165498	43.81896	43.079248
ENSMUSG00000013701	1530.91496192709	-0.132563240391187	0.109566149477837	0.0348086866106705	0.430452888735197	Timm23	126.128546	146.619606	143.384697	141.548825	115.882512	129.991952	134.170437	117.380413
ENSMUSG00000013707	33.0958645916654	0.0115593241314286	0.0846602773724059	0.599083799370493	0.967292019168863	Tnfaip8l2	2.214121	3.0527	3.092675	2.716872	3.318811	4.190073	3.09744	2.367322
ENSMUSG00000013736	639.134792725965	-0.0203719810583507	0.0789760268037554	0.580878386446911	0.963767272650742	Trnt1	21.930287	28.37226	31.316642	31.554135	24.92745	25.577104	31.717574	28.37346
ENSMUSG00000013766	54.7526583821587	-0.012605088143271	0.0865454338173238	0.416303789676645	0.933046945150471	Ly6g6e	10.923981	6.576791	2.840165	2.890652	7.120333	4.211992	3.755946	3.521816
ENSMUSG00000013787	3830.97461674247	0.108821293732522	0.102528087816107	0.0600422894846615	0.549863588132435	Ehmt2	101.953743	97.711797	105.889193	103.791499	106.143955	119.867208	130.779953	134.273607
ENSMUSG00000013822	2627.35237123466	-0.020375844644025	0.0854861957329137	0.422675989457613	0.93477666818511	Elof1	319.583374	562.031775	484.704349	193.497438	378.187437	347.147546	331.908197	339.211169
ENSMUSG00000013833	991.604759540229	0.00511983872403567	0.0752554174005554	0.891907025733722	0.993419663581526	Med16	32.614537	24.50691	33.571093	24.791437	30.403166	28.041283	33.761308	29.455148
ENSMUSG00000013846	1909.25110023302	0.0310058965928614	0.0790772753441679	0.447166261565429	0.939069055593062	St3gal1	30.09874	22.729821	32.094299	32.470053	30.57868	35.930748	29.475012	36.245668
ENSMUSG00000013858	3065.98923363272	0.0108503811302222	0.0704708168596489	0.794390050994194	0.988176408637282	Tmem259	117.633953	115.386225	134.945959	135.450656	119.834771	127.003126	139.040641	150.262871
ENSMUSG00000013878	476.605917395775	-0.0110390212069752	0.0736930082448372	0.78168286774036	0.987842053827706	Rnf170	14.603323	14.041484	14.105183	13.320978	16.692013	15.266023	12.253072	12.879909
ENSMUSG00000013921	1313.59943501275	0.343951677409867	0.145565654431858	0.000923262306223171	0.0476715838791724	Clip3	40.850891	48.257351	47.738557	45.181034	60.877368	58.912945	74.265788	61.250485
ENSMUSG00000013928	0.975638382073253	-0.00384858265770109	0.0866980904849994	0.243250205992531	NA	Thap8	0.14221	0.135723	0	0.210393	0.086943	0	0	0
ENSMUSG00000013936	1.07633758243412	-0.00207180706782573	0.0865737600461378	0.607553317193233	NA	Myl2	0	0.613323	1.23146	0.349631	0.704399	0.376586	0	0
ENSMUSG00000013973	554.726236390264	0.0244181001859576	0.076357825226218	0.543117022496402	0.957466879284169	Dedd	42.093402	33.270893	37.682032	31.044309	39.381274	43.160529	40.735878	35.679229
ENSMUSG00000013974	4.81851368420874	0.000627426915189433	0.0861223839154868	0.944856708252609	NA	Mcemp1	0.436891	0.297355	0.26285	0.184372	0.314823	0.137102	0.515637	0.288748
ENSMUSG00000013997	485.374419460389	-0.00103055947740959	0.0768716487223175	0.978189441945585	0.998236257923186	Nit1	29.736578	30.568708	23.41565	19.758188	28.450833	26.671158	24.92323	27.448733
ENSMUSG00000014030	47.462522780173	-0.0117299800374396	0.0869282927606719	0.334124199486181	0.902307401283811	Pax5	0.521594	0.668568	1.688951	0.266418	1.171754	0.354539	0.268002	0.37099
ENSMUSG00000014039	284.781111691492	0.0326887727447284	0.0907181444427287	0.220863442553184	0.828842336680298	Prdm15	2.925584	7.315643	4.313679	3.851502	5.865563	5.1242	6.958078	5.985647
ENSMUSG00000014074	851.743438136699	0.0166927884723389	0.078521214142851	0.639915613634964	0.972947713364894	Rnf168	19.213838	13.534952	14.269407	18.919217	20.255565	19.080546	16.987007	16.427164
ENSMUSG00000014075	304.479306688357	-0.041249921360696	0.0920182605416419	0.219608695497334	0.828709861666828	Tctex1d2	36.169466	55.181186	41.774057	28.572637	31.202675	40.084432	37.063579	32.655704
ENSMUSG00000014077	1521.14409568968	-0.0838311717246431	0.0883352246260244	0.111250430005885	0.686583343600672	Chp1	54.296617	48.714191	60.232962	52.589369	51.986963	48.55354	50.781169	49.297816
ENSMUSG00000014104	0	NA	NA	NA	NA	Sval2	0	0	0	0	0	0	0	0
ENSMUSG00000014158	1156.39579027271	-0.945505562599706	0.227024281772304	1.33005995936872e-06	0.000225451880587541	Trpv4	39.275239	34.982323	32.399865	61.181258	21.253914	20.676898	18.835914	24.760524
ENSMUSG00000014164	148.149642755362	0.00528266686299183	0.0841661403662362	0.794942038555932	0.988176408637282	Klhl3	1.770811	2.23066	1.97994	0.643221	1.863368	2.311274	1.258463	1.91998
ENSMUSG00000014177	746.11111682452	-0.00934605777403711	0.0789671685926066	0.781429866235582	0.987842053827706	Tvp23b	47.738106	35.632191	32.110277	43.751251	49.263535	41.038887	33.754345	36.616652
ENSMUSG00000014195	2241.06142754671	0.0033137400803954	0.0672478371219375	0.93655513161425	0.998133727527125	Dnajc7	114.046473	112.7623	114.398597	126.241133	109.214603	122.003431	124.874433	134.72152
ENSMUSG00000014198	19.5515771819209	-1.74077973705629	0.511110389979699	2.86458122428542e-05	0.00306181767673463	Zfp385c	1.891589	1.558033	2.205458	2.826744	0.498219	0.623855	0.698116	0.38959
ENSMUSG00000014226	1207.49898439351	-0.239382294450599	0.109528893732247	0.00230324824149256	0.0882438555718872	Cacybp	59.124757	58.501018	55.331009	60.797023	52.567286	52.049647	45.758062	47.16344
ENSMUSG00000014232	487.116124236407	0.00629427288105391	0.0753842137757261	0.865418663690584	0.990897556055404	Cluap1	24.802097	31.25267	22.336097	23.783626	24.32033	30.629458	27.904419	25.806621
ENSMUSG00000014243	115.267282190174	-0.0136386152755387	0.0812840903036097	0.660977624114766	0.976912586777337	Zswim7	15.634998	19.758724	19.64894	20.903846	15.839571	17.099859	22.540395	18.590735
ENSMUSG00000014245	88.5587036864436	-0.0334090333447355	0.0866003246545687	0.32910721852424	0.901084717581215	Pigl	4.027257	3.885351	3.952351	3.37868	3.260735	4.134846	3.156165	3.40871
ENSMUSG00000014294	1101.88568905826	-0.105713656349594	0.0932099603991774	0.0615109917175688	0.555184968924777	Ndufa2	273.976652	296.263997	265.33242	276.784759	248.905891	256.100312	265.979625	250.174953
ENSMUSG00000014301	87.7867890979589	0.00606946841024037	0.0836632931566384	0.787911446908111	0.988176408637282	Pam16	12.726813	18.711507	20.763435	22.786797	15.914356	14.731678	29.40182	22.156143
ENSMUSG00000014303	1362.05294312229	-0.00400857758887386	0.0779541840906458	0.922034716915282	0.996950037664649	Glis2	35.782215	26.200626	37.659645	32.562088	29.491895	30.98599	43.315183	31.820049
ENSMUSG00000014313	1910.32702903832	-0.26799982867828	0.12814114208315	0.00241578290803823	0.0915107290740171	Cox6c	592.561319	686.225467	579.911713	555.630558	514.995961	507.754592	507.883791	445.638393
ENSMUSG00000014329	1995.16194188385	0.0889415230515786	0.103674385910307	0.0953585950507623	0.656559502733325	Bicc1	31.185414	27.783318	35.11673	29.888038	35.727798	35.85706	42.145077	34.834355
ENSMUSG00000014349	3032.45504663574	0.0278153322293861	0.0677156507212624	0.527609107824734	0.955183041837641	Ube2z	65.644024	54.89652	65.39862	60.29516	66.618205	69.302818	68.600464	63.290312
ENSMUSG00000014351	0.486340476020918	-0.00121978356961553	0.0866109662722571	0.661822766354519	NA	Gip	0	0.206485	0	0.427041	0	0	0.196399	0
ENSMUSG00000014353	648.741247690231	0.0304886948200707	0.0815607282715942	0.42249948658608	0.93477666818511	Tmem87b	8.567394	13.647669	12.382343	12.455985	12.297588	13.971955	13.373051	13.969316
ENSMUSG00000014355	2526.2948459999	0.00945844423151293	0.0639312247119269	0.827427115178636	0.988860493515348	Anapc1	34.201134	32.367371	36.016412	37.162742	37.931444	39.092704	33.028384	38.027546
ENSMUSG00000014361	559.229218668389	-0.0137736731392087	0.0831806486169228	0.616240377010531	0.968913913756309	Mertk	9.108549	9.232939	10.033312	16.459156	7.816033	10.768787	10.02799	14.541791
ENSMUSG00000014402	1180.89433978533	-0.0455665342872376	0.0754430493190148	0.320696234603909	0.897132847408337	Tsg101	60.139549	71.106023	73.042181	66.276475	59.880887	67.950914	69.39485	64.564133
ENSMUSG00000014418	609.622844091911	0.0815300218859983	0.114258688732614	0.0941862127057623	0.653655432347146	Hps5	12.116815	13.285402	10.206072	13.982471	14.717658	14.018777	15.466904	17.911769
ENSMUSG00000014426	748.98028492331	0.0263699297179835	0.0745449485688419	0.499408250732861	0.9505633268483	Map3k4	13.626637	10.535957	11.912066	12.60056	13.117556	12.893444	13.869263	13.925394
ENSMUSG00000014444	4234.17348456861	-0.00557489392852864	0.0697969289197871	0.89267519208891	0.993419663581526	Piezo1	47.344853	43.005128	46.895998	56.451856	48.037347	52.159282	50.726525	49.175018
ENSMUSG00000014453	4.9195390239603	-0.000628946251527249	0.0861146275433117	0.948233721510279	NA	Blk	0.075177	0.213926	0.275717	0.184202	0.188904	0.16489	0.10326	0.302949
ENSMUSG00000014470	728.599745853094	0.108515330960393	0.125952954514064	0.057963479665765	0.542164960400229	Rnf166	31.370996	33.211431	35.891823	38.300209	41.028415	38.979287	48.613284	44.063302
ENSMUSG00000014496	1538.90220903543	-0.0241362931589056	0.0833544904717138	0.462474735639098	0.942490867736243	Ankrd28	16.716265	15.740616	22.831261	27.124257	18.831098	17.97257	22.692251	18.003145
ENSMUSG00000014498	1327.00430142686	0.0688545642804076	0.102713722763712	0.128400540304895	0.716324771708998	Ankrd52	13.540555	13.610244	16.28327	19.452065	16.5358	20.948767	19.745274	20.063489
ENSMUSG00000014503	37.6374465650019	0.0355154618782194	0.0932268944803847	0.154246130439254	0.755405429843154	Pkd2l2	0.87269	0.87589	0.757452	0.981922	1.126079	0.972078	1.261053	1.471407
ENSMUSG00000014504	823.449110645077	-0.0280851498616005	0.0727513353955572	0.509365033546872	0.953319893521999	Srp19	92.98632	111.250092	102.562301	113.529822	95.168272	107.803605	106.500284	106.734554
ENSMUSG00000014529	0.262522347982554	0.000332109187320911	0.0866070135963771	0.955304789621082	NA	Tmbim7	0	0	0	0.074939	0	0.144343	0	0
ENSMUSG00000014542	0	NA	NA	NA	NA	Clec4f	0	0	0	0	0	0	0	0
ENSMUSG00000014543	11.3388834609804	-0.0118842926161851	0.0871697957627091	0.269239899123743	0.869035342795832	Klra17	0.421462	1.129001	1.21722	1.951409	0.33295	1.17604	0.310185	1.161802
ENSMUSG00000014547	723.657388005695	0.0522824508882333	0.0826493242370574	0.258528604098224	0.862202514215487	Wdfy2	7.913279	8.213924	10.009671	7.690403	9.699111	11.034063	8.973317	9.067378
ENSMUSG00000014550	788.749846243051	0.0365633828995109	0.0840859795986827	0.388560936894353	0.922338958033549	Rbsn	14.838226	10.097395	10.75468	12.826078	15.520247	13.357867	12.956214	13.860892
ENSMUSG00000014551	729.446207573026	-0.0405661368605339	0.0877480767874634	0.284455369171967	0.878076307087857	Mrps25	40.821797	27.88543	32.805096	30.754997	34.829899	32.687223	29.668561	24.064716
ENSMUSG00000014554	302.773891288413	-0.0102616551162148	0.0797633301374022	0.750920173350569	0.984601007834516	Dguok	29.743584	25.08951	20.364355	35.126764	28.140499	29.306686	25.81049	27.265009
ENSMUSG00000014592	346.56332947495	-0.324061239862306	0.188840763912695	0.00360411127622223	0.117666520090049	Camta1	17.054982	20.547915	20.494808	16.365357	16.96524	13.087531	12.611494	13.830073
ENSMUSG00000014599	1397.0821502911	0.00813057842531225	0.074551204941864	0.828021953407261	0.988860493515348	Csf1	28.49669	27.916907	38.716963	37.393638	31.703095	35.821906	35.868945	37.789289
ENSMUSG00000014601	1042.65385098714	0.0503926614831292	0.0690048960238846	0.277558384000363	0.873702352637421	Strip1	26.818094	26.167439	28.806902	27.730214	29.271994	32.858404	30.32662	29.59553
ENSMUSG00000014602	327.809744288935	-0.012785625046059	0.0849854533790748	0.557578944556029	0.961222367079568	Kif1a	2.954403	6.89546	3.486016	2.188933	3.562081	4.827022	2.607709	3.270539
ENSMUSG00000014603	30.5197826105543	-0.00348170286971285	0.0851997580138895	0.827704537817503	0.988860493515348	Alx3	2.349538	2.155945	0.755172	1.035911	1.35154	2.157366	1.010918	1.659366
ENSMUSG00000014606	1321.32298062208	-0.0354285082489753	0.0754787917393041	0.430318327289855	0.9355061342468	Slc25a11	78.253642	81.236371	70.849606	72.623736	74.913028	87.623197	63.822238	70.788997
ENSMUSG00000014609	2.72516107614698	0.00170043820085227	0.0864806121132021	0.751697656445774	NA	Chrne	0	0.86282	0.625999	0	0.795105	0.42787	0.778541	0.131494
ENSMUSG00000014633	219.582992600473	-0.0742544636682998	0.108201031321209	0.104509902487225	0.676814809458096	Cmc2	21.83479	23.047929	25.080356	29.530238	21.930137	22.851732	20.396308	21.862833
ENSMUSG00000014668	761.455991889775	-0.0129512068856652	0.0720146956652778	0.755071289881613	0.984660768413393	Chfr	22.853185	26.416714	29.566513	30.444208	26.181874	28.645089	27.939323	28.089579
ENSMUSG00000014686	3.90857387061936	0.00548572273715	0.0864231249292605	0.536768711958548	NA	Ceacam16	0.117682	0.236191	0.295135	0.280298	0.323924	0.388293	0.25747	0.367088
ENSMUSG00000014704	0.253005732468543	-0.00146055598037867	0.0866350530007595	0.680008101868943	NA	Hoxa2	0.051031	0	0	0.050141	0	0	0	0
ENSMUSG00000014725	299.73982133554	0.020677662185298	0.0855751192145185	0.392688812817571	0.923963960725134	Adam28	6.331781	11.612334	11.996557	5.279331	9.668108	13.12557	9.398679	10.742214
ENSMUSG00000014747	1.82771574148551	0.00343975915309873	0.0865429693880419	0.548826732930455	NA	Ankrd53	0	0.198783	0.054907	0.076974	0.078813	0.085689	0.191666	0.241287
ENSMUSG00000014748	1491.46675047351	0.0219290809245291	0.0765084774876899	0.577156678342698	0.962877754103715	Tex261	43.425357	37.248445	44.07496	47.338112	39.908873	59.265241	45.917752	45.251304
ENSMUSG00000014763	675.496200202513	0.0109574688212827	0.0711277482755872	0.784973236230443	0.988176408637282	Fam120b	11.733449	10.89587	9.749638	10.076885	12.280696	11.671142	9.961866	11.450978
ENSMUSG00000014767	476.415229150346	0.00724229789415578	0.0781826657931946	0.835379509883894	0.98930864893166	Tbp	18.264642	30.883135	21.987069	20.108185	23.516263	25.639711	24.598709	23.767633
ENSMUSG00000014769	2659.09908384608	-0.103980370118987	0.0938371708506314	0.0658083966301582	0.567196047175493	Psmb1	134.598461	155.456351	146.485323	145.219991	130.609558	134.837023	142.768375	125.668501
ENSMUSG00000014771	250.962844324975	-0.00835277245478	0.0797950140019289	0.795298434776803	0.988176408637282	Pdcd2	21.101874	28.098929	28.663125	22.019461	18.142632	24.958603	28.558028	28.77324
ENSMUSG00000014773	79.9262731900526	-0.00408345010817885	0.0846872511609366	0.825987109858732	0.988860493515348	Dll1	2.305638	1.992228	2.714222	3.351517	4.75803	2.316822	1.272553	2.008116
ENSMUSG00000014776	31.2465726099694	-0.0268244641150356	0.0905465164993266	0.159381671285673	0.761772664723692	Nol3	1.609884	0.652878	0.862196	0.812311	0.598212	0.896117	0.583913	0.7472
ENSMUSG00000014778	961.362768163533	-0.138902779225746	0.189928401256169	0.0290156159772181	0.397154202050324	Fhod1	19.675265	21.217256	27.692519	27.706959	15.961861	20.303113	18.11791	23.586452
ENSMUSG00000014782	234.159390171081	-0.0623114964963707	0.111230650992574	0.0722809281320164	0.587750732743047	Plekhg4	6.587586	6.07437	5.327197	9.825958	4.982124	6.802391	4.584878	5.574457
ENSMUSG00000014786	357.964166390222	-0.0241618657996764	0.0869856469031346	0.352615356481572	0.912536077004507	Slc9a5	6.552403	8.123957	5.974936	13.644961	5.780045	8.658522	7.61689	8.22671
ENSMUSG00000014791	271.426084206179	-0.0269267803200272	0.084462884670144	0.412462447394915	0.931654815929937	Elmo3	12.998344	11.971621	11.360007	7.26566	11.077319	9.319782	8.97751	11.151713
ENSMUSG00000014813	258.272266369536	-0.00396424510676092	0.0796005961409584	0.901538337291433	0.993419663581526	Stc1	5.496373	4.887515	5.739746	4.419085	4.813548	4.138615	6.807683	5.169068
ENSMUSG00000014837	207.866740373686	0.0469962757636485	0.0959774537176902	0.167409075370231	0.774379761768056	4931428F04Rik	4.854264	6.083727	3.314047	4.297837	6.40119	5.463966	5.53915	6.319698
ENSMUSG00000014846	5976.39814886189	-0.0730120001570772	0.123782004042252	0.0540299306702832	0.530836240820858	Tppp3	533.94058	973.235008	710.880135	430.476048	539.143791	598.605154	395.181161	497.816292
ENSMUSG00000014850	401.591806042784	0.0553175884442704	0.0937363925782728	0.18969895242887	0.799431974060489	Msh3	9.584422	10.819104	14.612427	13.086463	13.434987	15.298876	13.696371	15.294652
ENSMUSG00000014852	3.79257970635831	0.00500858068727646	0.0866207123526218	0.401599417524653	NA	Adamts13	0.098515	0.097306	0	0.047822	0.464265	0.053464	0.089817	0.063356
ENSMUSG00000014856	554.573544138122	-0.00746975176383747	0.0708805735881883	0.856497558054389	0.990787901406815	Tmem208	71.485196	80.049455	76.696106	84.743141	78.340925	74.889965	83.34418	84.890684
ENSMUSG00000014859	933.949417909513	0.0387814700388541	0.0773998985478937	0.373592903630691	0.918656634032062	E2f4	38.158381	37.146383	43.040608	47.810292	44.054804	50.609375	45.987353	46.406579
ENSMUSG00000014867	7774.77294822374	0.021749621537257	0.0757576027288442	0.584808582177453	0.96475401124299	Surf4	206.117409	154.088354	194.087357	229.759902	217.583094	221.056796	205.391224	218.785732
ENSMUSG00000014873	315.552972127125	-0.0083566445477258	0.0762160627997822	0.82160154234711	0.988860493515348	Surf2	27.85409	24.19158	22.024829	25.83696	20.432291	28.462533	26.257168	26.805789
ENSMUSG00000014905	612.41576818469	0.0169638986224209	0.0736022624001888	0.659723450570306	0.976756821567595	Dnajb9	18.238919	23.301034	20.489182	22.173578	22.245167	26.179313	19.809114	23.488609
ENSMUSG00000014907	531.028313234813	-0.0180936397462303	0.0727148859640386	0.661170455557022	0.97699283124217	Naf1	15.036291	14.959159	16.922699	14.545329	14.29121	17.370627	12.97961	17.284682
ENSMUSG00000014932	686.128440383294	0.00476854982947499	0.0722816452633452	0.9040273685222	0.993938496440479	Yes1	14.27356	13.726934	11.714304	15.1074	13.209065	15.368263	13.777739	15.63053
ENSMUSG00000014956	4392.95600576295	-0.0925954996977152	0.0804902157440301	0.0799433875598879	0.614016300273854	Ppp1cb	144.399088	142.740428	130.734883	128.992258	132.856163	130.872249	123.143181	126.252364
ENSMUSG00000014959	3535.60453480896	-0.000150612594612564	0.0683384615953016	0.989443399301884	0.999164925762281	Gorasp2	134.087324	122.935988	157.719015	156.337835	144.183792	149.936171	147.607725	153.09803
ENSMUSG00000014980	305.068962128628	-0.0399387485374382	0.0901476448729123	0.258418430346468	0.862202514215487	Tsen15	31.371536	32.900227	20.081209	30.062383	28.145555	28.468364	21.42254	24.759096
ENSMUSG00000015001	1.2490401005045	0.00160039149362262	0.0865841110177215	0.610268780764712	NA	Oc90	0	0.18036	0	0.186497	0	0	0.105023	0.595207
ENSMUSG00000015002	1247.73287504713	-0.0658661180168434	0.0871838193116229	0.165391879785894	0.771702382500112	Efr3a	20.095994	23.397728	27.220832	24.686452	21.308232	24.42949	20.713292	22.620067
ENSMUSG00000015013	393.643196884144	0.0092707734495638	0.0808847065330167	0.757826441175734	0.984660768413393	Trappc2l	56.052584	41.330553	32.750119	30.279103	37.503812	52.256903	43.748091	41.651587
ENSMUSG00000015016	330.116459285654	-0.01503849002103	0.071219226023501	0.711898146762434	0.980657155371884	Acsf3	13.046584	13.140402	13.175531	13.392143	12.053227	13.815904	12.860818	14.71103
ENSMUSG00000015023	1268.0460937093	0.029480443468699	0.0657576064664852	0.453263817032266	0.939977529869614	Ddx19a	45.495319	41.439563	41.643817	43.14231	45.470277	48.088589	44.286548	50.24809
ENSMUSG00000015027	316.361734656498	-0.0767342493092964	0.119359661276909	0.0744122556647194	0.598069594852932	Galns	14.103031	9.932061	11.277267	14.388651	11.418792	11.255031	7.960264	10.689031
ENSMUSG00000015053	447.974823508854	-0.0252151706727591	0.0884069406276105	0.281256878311444	0.876318322673727	Gata2	32.414206	27.398686	14.537284	12.291256	21.240193	14.808957	20.251702	15.184115
ENSMUSG00000015083	23.6510290793743	0.00583436176157032	0.0847432007144807	0.754888054946293	0.984660768413393	C8g	1.803021	2.907873	2.509465	2.134012	3.568015	2.489508	2.356937	2.047509
ENSMUSG00000015085	64.1699247715331	-0.0162542000395681	0.0857588220007333	0.461299230683098	0.942219355426312	Entpd2	4.550301	2.029918	2.911392	3.321832	3.917604	2.434854	2.384338	2.55896
ENSMUSG00000015087	1676.35973046015	0.0733963278284573	0.0921367412899313	0.142064515671551	0.73784730346156	Rabl6	46.886074	45.076721	48.859361	56.974814	52.34848	61.558953	58.992138	60.07023
ENSMUSG00000015090	139.821307345442	-0.0112991683427116	0.0876863344879566	NA	NA	Ptgds	2.14607	142.005315	5.518397	3.597772	2.836489	2.037899	4.805316	1.627425
ENSMUSG00000015092	1384.82935997246	-0.0631752660862231	0.0843933473646445	0.196773417410242	0.806346696592806	Edf1	256.06868	232.529398	212.172647	243.921003	237.973829	232.865017	207.524174	214.234558
ENSMUSG00000015093	182.000647668239	-0.0156785643135325	0.0874315604654866	0.289789132542337	0.880429287820765	Clic3	66.665174	19.986082	23.098069	11.063652	39.37759	16.621982	17.320973	13.761852
ENSMUSG00000015094	976.902785597852	0.448359601421411	0.152457783715772	0.00015346557724159	0.0122633611985291	Npdc1	62.179988	53.752883	46.852266	54.880331	89.504977	73.660364	78.656903	86.161939
ENSMUSG00000015095	904.622775908877	-0.0161874466068559	0.0712428858174482	0.693508476691687	0.978865647148536	Fbxw5	39.53678	39.863677	50.656967	45.104212	40.119535	44.686225	44.887781	46.922997
ENSMUSG00000015112	293.769829791553	0.0111329724585244	0.0735464436478309	0.759689145477072	0.984660768413393	Slc25a13	8.321609	9.026318	9.325261	7.168554	8.486183	9.89761	9.197594	8.68107
ENSMUSG00000015120	2742.93927104421	-0.015974569735821	0.0631770961322859	0.714818319523482	0.980949261624476	Ube2i	244.468994	246.121358	261.351185	267.466064	235.22595	278.762032	263.561111	262.60291
ENSMUSG00000015126	414.904260437699	-0.00252448539783759	0.0717550656320694	0.951893444679114	0.998133727527125	Tsr3	32.840228	32.89036	36.872928	34.15837	30.526627	36.922018	39.12476	35.058277
ENSMUSG00000015127	438.575891436196	0.0858273709570238	0.122585956463165	0.0730698773815702	0.590932825224159	Unkl	6.761071	7.240646	10.468146	8.540941	10.078439	12.362595	9.011134	10.89698
ENSMUSG00000015133	659.321995102869	-0.00526926332410669	0.0679375138495514	0.90006961616234	0.993419663581526	Lrrk1	11.276301	9.544154	11.657333	9.856174	11.081057	11.649629	10.240273	10.742069
ENSMUSG00000015134	774.513795034373	0.0325699707648122	0.0843247895132706	0.369237368041691	0.916457960820531	Aldh1a3	22.686857	17.425892	18.2021	22.926746	23.781545	19.971819	28.189662	22.28905
ENSMUSG00000015143	4771.04523668923	-0.0186284546952562	0.0700059795781772	0.706592106520862	0.980657155371884	Actn1	122.93804	96.883218	130.834474	112.632669	114.020291	128.066355	113.559404	113.569065
ENSMUSG00000015149	1307.83985644986	0.0310448631026407	0.0769098829863603	0.460721439275022	0.9419901144665	Sirt2	67.148908	57.420728	62.297902	75.190713	67.861449	70.202308	73.826812	80.563677
ENSMUSG00000015165	6370.73693723852	-0.0177158148530174	0.0675317951207241	0.669833624689338	0.977193555437017	Hnrnpl	274.289256	282.233734	305.900884	330.234901	278.913056	302.102947	307.276012	318.767516
ENSMUSG00000015176	1624.27165521399	0.0127109226226792	0.0756037174531457	0.736808682727335	0.982548196507264	Nolc1	44.788758	38.39592	51.898127	53.685382	42.863487	60.305176	49.691502	51.415061
ENSMUSG00000015189	1004.98522862495	0.0279099345686903	0.0701026608934858	0.510785124575196	0.953333847700183	Casd1	26.639111	23.033329	23.042484	22.587477	26.950624	25.536912	25.867602	25.912088
ENSMUSG00000015202	436.570150073966	-0.0452389953695187	0.0812688438071513	0.304080217920144	0.888674701657599	Cnksr3	10.327772	10.717963	13.123872	10.750503	11.373026	10.760308	10.65346	9.895219
ENSMUSG00000015214	439.819125814049	0.045337474296315	0.0890678638467586	0.243756816758877	0.850051302566083	Mtmr1	9.799988	7.063229	7.974447	6.561368	10.526749	9.257778	8.050036	9.50946
ENSMUSG00000015217	1001.58750157962	-0.0321216035884231	0.0750630867440645	0.506193781875378	0.953202502029767	Hmgb3	60.639534	60.607758	67.288226	50.778195	54.245577	60.455289	64.141516	56.622959
ENSMUSG00000015222	232.96874575815	-0.016629458469333	0.0867264487058648	0.383517441052453	0.922229889517086	Map2	5.545862	10.135537	2.95509	2.950288	5.0835	5.177814	2.832184	4.908873
ENSMUSG00000015224	57.1438316311458	0.0515946620552831	0.103692398956174	0.0791877146386311	0.612988968859694	Cyp2j9	2.807487	1.604685	1.975963	1.723967	2.801905	2.80457	3.045247	3.036187
ENSMUSG00000015242	0	NA	NA	NA	NA	Nipsnap3a	0	0	0	0	0	0	0	0
ENSMUSG00000015243	1162.2534233843	0.0391175419809605	0.0836323308419364	0.328997250633792	0.901084717581215	Abca1	8.522387	7.460924	11.233656	7.46645	9.258763	10.176837	10.778061	9.660013
ENSMUSG00000015247	381.169129672001	-0.0131993403076293	0.0774563515407194	0.717676822643807	0.98106787064757	Nipsnap3b	21.216428	31.342142	26.825912	23.459674	24.354612	29.716578	26.135394	22.735715
ENSMUSG00000015289	417.590877279764	-0.0196624715734524	0.077198284329776	0.607439514064527	0.96739513006708	Lage3	66.195684	75.879463	57.401923	52.358612	65.243747	63.352853	59.824801	60.68396
ENSMUSG00000015290	993.207538321207	0.0468160361228733	0.0805522384901409	0.293685319000836	0.881476182821148	Ubl4a	43.733566	41.285182	39.42229	40.025044	45.282839	54.442219	47.752898	40.188004
ENSMUSG00000015291	1942.91197372465	0.0259685067782281	0.0825442627192745	0.437424933752737	0.936791553768138	Gdi1	52.534421	78.6266	53.30808	64.254959	62.183785	72.544066	60.873169	91.68086
ENSMUSG00000015305	2195.96607770529	0.0944507204088285	0.125654499423044	0.067216054265247	0.57402168276087	Sash1	27.904771	20.295656	30.91234	23.553189	33.276126	28.911654	35.215109	32.174785
ENSMUSG00000015312	702.198311189189	-0.569164751316114	0.271443616350976	0.0011630313213799	0.0559221449973526	Gadd45b	44.535875	63.090593	85.454976	76.993939	28.566149	50.566295	40.970877	48.358137
ENSMUSG00000015314	1.76467448457312	0.00639431949573853	0.0869358823554475	0.0556688078299545	NA	Slamf6	0	0.013516	0	0	0.212931	0.226937	0.026146	0
ENSMUSG00000015316	0.884123385001703	-0.00134824701365441	0.0865435782873799	0.745316305005987	NA	Slamf1	0.031978	0.017757	0.019613	0.031309	0.018828	0	0.046435	0
ENSMUSG00000015335	301.810533834121	-0.0698968785046132	0.106944762665956	0.111701787494769	0.686866428893467	Zdhhc12	23.350496	27.458391	32.577901	33.336628	21.568957	26.448876	26.974192	26.428116
ENSMUSG00000015337	473.701348832967	-0.066041778412671	0.104202802541249	0.124178466345748	0.709826152005457	Endog	39.880941	63.291092	49.689883	43.481385	39.838764	43.759426	39.648101	48.116282
ENSMUSG00000015340	100.444202331803	0.0158478954936799	0.0846716183350666	0.521834978056248	0.955020193740269	Cybb	1.357549	1.842145	1.798547	1.512393	2.337055	2.6498	1.145167	1.606118
ENSMUSG00000015341	1550.43292512999	-0.0598021553635276	0.0759429724045466	0.213952792403399	0.824418325906185	Golga7	72.301116	75.187598	77.84758	81.996193	69.838882	76.348656	77.034663	71.680636
ENSMUSG00000015342	90.1479057776809	0.010620597457264	0.0838379463011531	0.65683570214266	0.976756821567595	Xk	1.153001	1.488352	2.135409	0.808482	1.448102	1.636319	1.498745	1.750755
ENSMUSG00000015354	366.013079374433	-0.743839413686665	0.311260639348365	0.00053683540566288	0.0321736962229599	Pcolce2	7.785766	14.292525	10.358963	15.587257	5.990669	6.038738	4.817429	9.627705
ENSMUSG00000015355	30.0814849951586	0.0211562488304996	0.087581171057739	0.314315852462204	0.89272808341234	Cd48	1.734803	2.653527	1.92094	2.449672	2.0062	3.543022	2.963436	3.164735
ENSMUSG00000015357	985.476551852602	-0.0371002314082348	0.0771706704606072	0.387601131921752	0.922229889517086	Clpx	35.332437	27.36378	32.218586	26.808612	29.089863	29.332254	30.013208	29.340414
ENSMUSG00000015363	1204.32297421725	-0.0103405912331337	0.0680741991171488	0.78894540435264	0.988176408637282	Trabd	41.213466	40.573315	49.115849	47.296882	41.857279	49.408751	45.91954	45.096346
ENSMUSG00000015365	0.254228028402068	0.0014959436682052	0.0866364718639314	0.673959661641625	NA	Mov10l1	0	0	0	0	0	0.168525	0	0
ENSMUSG00000015377	204.242063469486	0.0628250638488749	0.103482248261123	0.125924590965277	0.712766668235951	Dennd6b	4.603293	6.305423	4.464582	5.746588	6.612537	6.702417	5.971641	7.411635
ENSMUSG00000015396	93.0857044276345	-0.013624874927637	0.0835240026622028	0.586782496049408	0.965183009822105	Cd83	3.522646	2.627677	4.089102	4.526342	2.9809	3.928448	2.656628	4.495117
ENSMUSG00000015401	0.403471826015259	-0.00104263200899555	0.0866199597860457	0.82356902121379	NA	Cltrn	0	0	0	0.600786	0	0	0	0.08871
ENSMUSG00000015405	52.33844701776	-0.0156187459431586	0.0879664697252185	0.175748991872248	0.781878004403022	Ace2	3.857158	0.886952	1.056689	0.6436	1.666423	0.901796	0.879733	0.226657
ENSMUSG00000015437	1.36950169322859	0.000461292319897789	0.0865530048459496	0.898336021103435	NA	Gzmb	0	0.124751	0.206771	0	0	0.359364	0.060076	0
ENSMUSG00000015441	0.127114014201034	0.00117142802059625	0.0866278328389346	0.837399529045533	NA	Gzmf	0	0	0	0	0	0.126515	0	0
ENSMUSG00000015443	0	NA	NA	NA	NA	Gzmn	0	0	0	0	0	0	0	0
ENSMUSG00000015451	37.2628322824088	-0.0100925215970379	0.0864290155199124	0.450673371181046	0.939069055593062	C4a	1.048241	3.730684	6.941252	3.530609	2.065433	1.548977	3.921558	4.093362
ENSMUSG00000015452	61.3379286138673	-0.01115708838254	0.0856689881198683	0.539429773063637	0.957386931012395	Ager	2.417691	4.684717	4.950789	5.080274	1.929264	2.600403	5.010615	5.4891
ENSMUSG00000015461	1246.29784765157	0.0274108265614163	0.0813392935281133	0.452473450274982	0.939736416276974	Atf6b	53.429549	36.433245	38.561778	34.876304	51.919344	49.879212	41.505736	42.513935
ENSMUSG00000015467	64.3041988452903	0.0100791632512715	0.0846125989270138	0.634482390215945	0.971442334817482	Egfl8	6.775707	7.292169	3.579307	3.721955	7.730203	4.951817	5.128908	6.989376
ENSMUSG00000015468	389.818848761894	-0.0169593570387738	0.086673168986127	0.379941665263493	0.920826268744464	Notch4	8.705941	13.963369	10.86372	14.392695	3.676643	12.654165	7.511187	16.758902
ENSMUSG00000015474	571.918735082183	0.020029675923817	0.0723803460116529	0.630378279324816	0.970857257279809	Ppt2	36.763306	33.548179	31.310937	36.946546	34.193857	39.308438	36.605053	40.786729
ENSMUSG00000015476	16.8579266531815	-0.0243258511428021	0.0908368309710828	0.0551154221119344	0.534724607827468	Prrt1	0.880187	2.168512	0.580557	1.234834	0.649444	0.556347	0.253467	0.951322
ENSMUSG00000015478	661.721414184673	-0.0101156107370577	0.0687925851506601	0.819292848916415	0.988860493515348	Rnf5	58.210541	57.072477	52.966643	48.586126	53.410565	59.536985	50.156482	59.660316
ENSMUSG00000015484	1.48614025675376	0.00132347999270976	0.0865402615283982	0.753626915674725	NA	Fam163a	0	0.10193	0	0	0.021614	0.023616	0.039413	0.074236
ENSMUSG00000015488	1314.71457488904	0.0649285465062068	0.0800683728936117	0.186133189956729	0.795796448576781	Cacfd1	49.190041	40.386067	46.157066	46.271501	50.049913	54.225036	49.34422	54.88255
ENSMUSG00000015501	710.210637440803	0.0507455373809317	0.0843707558995336	0.253884429290256	0.860172543492789	Hivep2	5.31494	5.744796	6.84741	5.275668	6.949636	6.008127	6.865599	6.843144
ENSMUSG00000015519	0	NA	NA	NA	NA	2310057J18Rik	0	0	0	0	0	0	0	0
ENSMUSG00000015522	1228.61233108391	0.0411094314052699	0.0738476613009812	0.369008250993891	0.916417978590802	Arnt	25.222346	24.294384	25.134911	29.078497	28.817063	29.93116	28.901657	28.036742
ENSMUSG00000015533	312.426656941004	-0.00297167388617354	0.0818197991264243	0.914020556269781	0.996220068978745	Itga2	4.131315	2.818144	4.344074	3.960491	5.763723	3.694746	2.653707	3.552555
ENSMUSG00000015536	685.280027432925	-0.0270272038963912	0.0733043127754465	0.514616924952439	0.954071701799558	Mocs2	60.318058	57.733885	57.830595	49.910923	53.526269	61.471693	58.145847	49.820631
ENSMUSG00000015542	491.356755256904	-0.00329527093973674	0.0825758966506892	0.901764620607597	0.993419663581526	Nat9	49.943242	74.838244	54.546608	25.344042	46.21975	48.700637	53.324029	59.430881
ENSMUSG00000015568	1865.38587041211	0.0296494816293277	0.0805219732325594	0.44185984772929	0.938488789390556	Lpl	34.135679	29.636194	35.031926	45.738524	37.87219	46.240088	39.408076	40.64547
ENSMUSG00000015575	1972.16327671791	-0.301398968685663	0.111380717164522	0.000465847875563001	0.0288464693720395	Atp6v0e	283.312812	298.809686	286.816552	314.461106	239.333794	276.159328	224.893092	223.037407
ENSMUSG00000015579	0	NA	NA	NA	NA	Nkx2-5	0	0	0	0	0	0	0	0
ENSMUSG00000015597	1114.87416878578	0.241229820132294	0.184021169804301	0.00873492699724858	0.203302094231385	Zfp318	12.517578	13.594043	11.189647	15.122455	19.173928	20.699353	15.339116	16.607153
ENSMUSG00000015599	23.5318647766913	-0.000907393043072548	0.0862009892748747	0.919716468396325	0.99661462614521	Ttbk1	0.020738	0.791034	0.077051	0.119517	0.158472	0.448882	0.132942	0.270406
ENSMUSG00000015605	1295.42463675415	0.0183818326306359	0.0723333159782315	0.65739479936966	0.976756821567595	Srf	50.317531	43.851503	48.821813	58.170649	50.6919	58.426434	51.864505	57.339421
ENSMUSG00000015619	20.3961306334096	0.00192849779148118	0.0856996283480699	0.877403636054813	0.99293323914123	Gata3	0.316538	0.948842	0.496473	0.309585	0.820537	0.722762	0.168894	0.606205
ENSMUSG00000015627	0	NA	NA	NA	NA	Gata5	0	0	0	0	0	0	0	0
ENSMUSG00000015647	1775.31556265695	-0.0485457072061542	0.100860213004711	0.102092945250779	0.673436208432907	Lama5	26.568596	25.807915	48.576885	17.968806	17.500567	27.929761	20.701776	25.850994
ENSMUSG00000015652	146.900049770782	0.0334458764359273	0.0896911965493922	0.259433133065388	0.862430151737377	Steap1	7.895953	14.187756	12.009414	8.136372	11.738612	16.060428	10.890248	14.505627
ENSMUSG00000015653	620.360597418577	0.0655874821870659	0.0985821578236823	0.144148548332871	0.73994421682883	Steap2	9.792504	10.878703	9.357579	7.394369	10.942512	13.401677	9.956677	11.157226
ENSMUSG00000015656	21381.726714709	0.0227521039281726	0.0761205651510932	0.569988403596328	0.961591269760687	Hspa8	944.299953	924.738566	756.870101	732.823741	937.829864	1114.792669	807.284413	850.074267
ENSMUSG00000015659	91.5290698979638	0.0537139339432912	0.104107152977265	0.0896390478799511	0.64058145117181	Serac1	2.374402	2.221221	1.808835	2.354235	3.269971	2.431256	2.52207	4.021818
ENSMUSG00000015665	0.119126178761793	-0.00110360636118086	0.0866260856631825	0.839113635602412	NA	Awat1	0	0.064889	0	0	0	0	0	0
ENSMUSG00000015668	428.344501462154	0.000201997728066467	0.0714872984396219	0.998389694573241	0.999350798854279	Pdzd11	35.761751	35.653155	34.429887	38.616585	34.513558	43.88184	37.601376	35.024964
ENSMUSG00000015671	1566.49553057734	-0.0426654802579407	0.0706410708682471	0.34783257162743	0.912284473006633	Psma2	62.572209	60.74812	61.108631	61.468186	62.777968	58.393195	62.453047	56.912783
ENSMUSG00000015672	340.765406804432	-0.0567214917460263	0.100967976071999	0.135554002684033	0.726983611070874	Mrpl32	26.397182	36.52227	36.73242	39.761072	31.371991	30.403582	33.97094	23.150096
ENSMUSG00000015697	1171.48422799983	0.0313259638618436	0.065241729036942	0.483498697320041	0.948205592707741	Setdb1	20.780242	20.00496	20.186656	20.656016	21.32387	23.322561	20.453044	24.001208
ENSMUSG00000015702	37.821284621748	-0.00750032629887477	0.0860345337824956	0.578688940975522	0.963523871847819	Anxa9	4.128869	1.525341	1.327759	1.098545	3.231421	0.90728	1.248274	1.402651
ENSMUSG00000015709	189.677704847382	0.0299252482847483	0.0883668280462196	0.293754593267498	0.881526435912353	Arnt2	2.754061	3.351943	2.349193	1.646585	3.917963	3.374777	2.617824	2.678799
ENSMUSG00000015711	513.024656578898	-0.130529313348969	0.127228234581684	0.0391959158046334	0.450820194049043	Prune1	15.992174	13.802344	16.163125	14.292719	14.722855	12.781848	11.950579	13.198397
ENSMUSG00000015714	1748.79949897508	0.0603496395332254	0.0866746348919086	0.204439356852183	0.815721328580506	Cers2	71.778385	59.987942	82.708335	77.199428	83.798487	82.718704	85.007065	86.487454
ENSMUSG00000015721	0.517437346745395	0.00123271323168961	0.0866104034205797	0.644673314696959	NA	Nlrp5	0	0	0	0.025055	0	0.056156	0	0.028758
ENSMUSG00000015733	2139.01192706427	-0.0736697181766317	0.0847654732063809	0.139471767464075	0.733115459215267	Capza2	70.127515	80.319429	83.724523	76.450486	74.862855	78.534315	72.780784	64.956712
ENSMUSG00000015745	755.549722135636	-0.040183436607506	0.0802632986284292	0.354063022269069	0.912570072702346	Plekho1	57.03692	68.271245	73.295644	73.846879	56.20544	72.984213	65.316481	67.098264
ENSMUSG00000015747	249.021009167788	-0.0371153406085795	0.0901576734558128	0.254196352776234	0.860304965917433	Vps45	33.257114	42.382258	39.009599	50.631887	36.869448	29.869777	46.114399	32.128052
ENSMUSG00000015748	460.165319697887	0.0554950212516064	0.0886263759190297	0.214142239233978	0.824543402066412	Prpf3	19.208737	20.586538	22.780534	25.285385	25.37121	24.67682	26.578809	26.256101
ENSMUSG00000015749	2202.77797483536	-0.0242798129911109	0.0830944032585809	0.46693196835403	0.943644010882163	Anp32e	111.501864	60.685103	88.534648	84.117769	95.964288	81.771967	79.93219	67.888467
ENSMUSG00000015750	2086.02730813535	-0.010669592093706	0.0686563366188727	0.792495465949992	0.988176408637282	Aph1a	97.589422	76.867251	93.477303	80.474203	85.272354	99.083601	85.381517	86.513489
ENSMUSG00000015755	3357.56216830405	0.0341175567736574	0.0734862653873123	0.444555240602439	0.939069055593062	Tab2	65.804093	53.70592	71.383043	67.238641	69.427002	71.972704	72.962881	71.136466
ENSMUSG00000015757	726.479031940658	0.0487145828603959	0.086759362503872	0.254068879448046	0.860304965917433	Ppil4	14.083806	18.266586	19.30591	16.97496	16.382068	21.674235	20.467115	21.599262
ENSMUSG00000015759	1649.33454986562	-0.0650025008544604	0.0795850170001283	0.184627627235714	0.794623291265072	Cnih1	102.838111	106.115115	101.466744	104.581974	99.229648	92.939273	105.041472	96.881754
ENSMUSG00000015766	353.98856227463	-0.00714579792187387	0.0788064377307736	0.828469730940369	0.988860493515348	Eps8	6.297112	7.837014	8.418956	7.545517	6.475646	7.269219	9.860007	6.785265
ENSMUSG00000015776	1105.58115450518	0.0627422897347766	0.080289665796655	0.198740552835054	0.808892849169303	Med22	30.515167	25.034692	28.334684	28.057594	30.517892	32.999959	30.384429	34.283884
ENSMUSG00000015787	0.136777570221201	0.00119212093513783	0.0866283047909505	0.837399529045533	NA	Abo	0	0	0	0	0	0	0	0.058745
ENSMUSG00000015790	461.380969207692	-0.00589328584066105	0.070789476984195	0.887838111573897	0.99293323914123	Surf1	46.148376	42.162089	48.991597	50.05442	45.857204	46.262941	50.629116	50.02217
ENSMUSG00000015804	586.299112582126	-0.0895639252153526	0.10967562283157	0.0877529741140924	0.636343598253395	Med28	64.27927	70.328955	55.404633	57.91101	60.329292	53.019154	51.245409	56.633308
ENSMUSG00000015806	838.777333911106	-0.00166673982710251	0.0683695071717226	0.969304530489339	0.998196639052729	Qdpr	57.850079	67.073789	57.316463	52.433667	61.048789	63.073059	60.452803	59.412942
ENSMUSG00000015812	8.56434073232907	-0.0138728107485725	0.0876548229434843	0.18554126222826	NA	Gnrh1	4.36339	5.130371	2.757497	3.432669	0.653212	0.907197	3.981315	2.831387
ENSMUSG00000015829	7.643983407219	-0.0141369895969732	0.0881522161224535	0.0266771052011331	NA	Tnr	0.02628	0.350857	0.039189	0.025608	0.01972	0.007191	0.041984	0.015044
ENSMUSG00000015837	4353.60763704834	-0.029063799489078	0.0760481790645369	0.489956486098688	0.948344491804347	Sqstm1	170.629904	173.415205	232.38001	201.672936	172.644614	194.907524	206.58901	187.338486
ENSMUSG00000015839	862.842035568642	-0.0359375792635877	0.0748998919972402	0.410545487969727	0.930415722841515	Nfe2l2	35.283341	32.685042	37.901806	27.784434	31.32456	33.93792	32.432564	32.605484
ENSMUSG00000015843	18.6427659235903	0.00298004281636069	0.0852557863067469	0.844966347748264	0.990130984837845	Rxrg	1.047927	0.954993	0.662778	0.73529	1.358261	0.459815	0.912613	1.071197
ENSMUSG00000015846	2427.06891641297	-0.0219012260507296	0.0817490869768593	0.518996535784156	0.955020193740269	Rxra	54.09793	28.679339	45.823915	40.754931	45.6242	39.414327	37.698036	39.536123
ENSMUSG00000015850	655.050175447797	-0.541397109874371	0.310111626309131	0.00225022294927102	0.0872078321286765	Adamtsl4	18.17217	16.912479	14.988343	30.448231	9.418838	14.349542	11.407275	15.00594
ENSMUSG00000015852	157.49946267641	0.049176103132714	0.0987046552403475	0.136033246802875	0.728532434267692	Fcrls	5.052127	4.792986	5.416221	6.275639	5.621455	10.30867	6.427929	6.192985
ENSMUSG00000015854	0.975376619449989	0.00406067354741993	0.0867142295065755	0.227460175648163	NA	Cd5l	0	0.041439	0	0	0.087802	0.143625	0.079968	0
ENSMUSG00000015869	1098.82159284406	-0.0316380467802774	0.0714048236422197	0.491726316838117	0.948793759096291	Prpsap1	60.362704	56.111578	60.489119	67.479602	57.828638	60.090194	61.645444	62.730939
ENSMUSG00000015879	24.6033520672331	-0.0333930179463442	0.0939798720485362	0.084871488861819	0.628243694128886	Fam184b	0.710848	0.447244	0.451405	0.682404	0.413618	0.485849	0.233479	0.363835
ENSMUSG00000015880	241.780567531455	-0.0359089013279745	0.0904517806682708	0.234438008014525	0.840973997687329	Ncapg	6.683551	4.586589	5.565547	8.083764	6.308263	5.452541	3.922075	5.899704
ENSMUSG00000015882	369.311529505197	0.062386420887635	0.0844649881652821	0.194850585830703	0.802476559106539	Lcorl	4.493176	4.525464	4.29647	4.687894	4.963193	5.602283	4.967123	5.278946
ENSMUSG00000015889	1308.39564216261	-0.0218973580917296	0.0774310043572631	0.576253506989011	0.962740350657117	Lta4h	78.158129	64.311163	78.390941	97.292177	78.734367	84.454785	77.867999	72.631216
ENSMUSG00000015890	5.34498329246029	-0.0123090928845984	0.0876867302373688	0.0726593005316612	NA	Amdhd1	0.323746	0.409184	0.037665	0.42275	0.180654	0.118283	0	0.041386
ENSMUSG00000015932	7951.0722301529	-0.123137366113032	0.0852884107747597	0.0320127097503736	0.412600063226589	Dstn	382.914358	399.83463	426.747369	370.653322	373.845535	370.62436	366.937811	338.446507
ENSMUSG00000015937	2115.56821700361	0.0125520702457207	0.0664408197811742	0.771909119808827	0.98583457012924	Macroh2a1	123.495156	118.94162	134.161746	103.446593	130.836871	137.137055	117.040964	125.571785
ENSMUSG00000015942	338.584698676866	0.157452514500496	0.160033430377722	0.0256210608698509	0.37674197046128	Gtf2ird2	7.220304	7.906709	8.77127	8.984824	9.398438	10.833888	10.35694	12.070944
ENSMUSG00000015943	355.670496164831	-0.0652512066156832	0.0978720039382407	0.15078110033967	0.75015050246072	Bola1	60.822342	71.929174	66.331115	51.651125	62.896729	56.111836	51.358911	55.288263
ENSMUSG00000015944	582.489006615105	0.0126491142022804	0.0810492969650992	0.682143314826487	0.978155523377811	Castor2	4.807108	8.970775	6.412991	5.71184	5.56295	8.463312	7.212454	7.480041
ENSMUSG00000015947	41.9921792438079	0.0189925910273082	0.0882394540706513	0.224176315404444	0.832269631324959	Fcgr1	0.667811	1.455803	1.15371	1.340766	0.905589	3.27578	2.139417	0.921968
ENSMUSG00000015950	124.242124729098	-0.383507817284839	0.373001687800636	0.00629167435795843	0.166247824607406	Ncf1	3.47486	4.81283	5.501942	6.381244	2.603634	3.852383	3.157673	3.782277
ENSMUSG00000015957	1535.53444306939	-0.0265892735533951	0.0893081684388771	0.239681304150909	0.847165003978422	Wnt11	214.34954	87.680782	156.120029	74.615153	155.271875	82.696609	93.63958	93.295605
ENSMUSG00000015961	1846.58569786766	-0.0256657175920102	0.0738975957183526	0.544259160688286	0.957466879284169	Adss	50.151058	65.835275	64.607239	55.685283	51.038768	60.809355	59.412181	62.671014
ENSMUSG00000015962	19.5596858060082	-0.00801011986195932	0.0858722258337323	0.587249078745163	0.965251918327959	1700016C15Rik	2.356567	4.989778	4.256415	1.179107	3.009892	2.927908	2.318054	2.768619
ENSMUSG00000015966	34.2696249975565	-0.0498183263046003	0.106119278599566	0.0223113917344892	0.351149932182483	Il17rb	1.36797	2.642334	1.48704	2.355718	0.779338	1.422701	1.290167	1.042328
ENSMUSG00000015968	189.680367389288	-0.0111279523641293	0.0833947378972417	0.663102222333811	0.977193555437017	Cacna1d	2.922036	4.984136	4.024195	1.985425	3.770085	3.495103	3.152299	2.893308
ENSMUSG00000015970	107.071044460188	-0.0288341706689968	0.0904498226682055	0.200459696126309	0.810836176571882	Chdh	2.923401	1.050701	1.382128	1.638118	1.602048	1.369223	1.382673	1.085979
ENSMUSG00000015971	565.631480593285	-0.0454529275521309	0.0868898380164704	0.274667891460481	0.871360025326195	Actr8	25.73529	31.303419	24.474943	26.850416	20.594813	24.97855	27.556372	27.745241
ENSMUSG00000015980	49.4626129191371	-0.00476867582005936	0.0852255023739711	0.769360978872238	0.985808409429827	Lrrc27	2.762583	2.934701	4.4398	5.091851	3.588433	3.177264	1.44034	6.688114
ENSMUSG00000015981	83.1319864877399	-0.00165531521560767	0.0823388078612151	0.947868351318877	0.998133727527125	Stk32c	3.868	2.951517	2.215583	4.253597	3.007035	3.455254	3.652313	3.628593
ENSMUSG00000015994	1310.66657656312	-0.0707879760803407	0.0761626611347977	0.155625277445708	0.756313302319768	Fnta	69.986555	63.992346	63.009759	65.791222	62.588946	63.401709	61.714883	63.098172
ENSMUSG00000016018	1011.53658746666	-0.00261094699119813	0.0694945138743464	0.952726662504633	0.998133727527125	Mtrex	24.039698	25.445973	24.253693	29.212558	24.536456	27.909776	26.197072	28.518298
ENSMUSG00000016024	1131.82428745813	-0.00180116212223996	0.085660067472794	0.892766751146429	0.993419663581526	Lbp	64.979743	31.138446	50.221835	17.834698	80.426551	21.82675	29.790139	28.415763
ENSMUSG00000016028	2107.4716589281	0.00697503901480917	0.083303290817909	0.765420443889285	0.984867984565405	Celsr1	32.662779	21.965002	36.34354	11.794064	32.952357	32.374243	21.618027	26.374012
ENSMUSG00000016087	369.717403921333	-0.0162710115223691	0.0773205482054527	0.655558394770777	0.976756821567595	Fli1	8.178505	8.8111	10.595181	11.618919	9.147737	9.421711	9.712246	10.662282
ENSMUSG00000016128	289.999939030011	0.0906144185281198	0.145948683433996	0.0364469783503263	0.43800179040303	Stard13	4.737182	5.342306	5.230757	4.923153	10.451894	5.828977	6.135941	6.4252
ENSMUSG00000016150	40.8204018020203	1.67844533914941	0.456389992737772	8.59558806051938e-06	0.00116324647777077	Tenm1	0.068628	0.103268	0.181482	0.109421	0.561971	0.53905	0.467832	0.205903
ENSMUSG00000016179	33.6964321843171	-0.00844769560039508	0.0855452749032211	0.614698758792998	0.968913913756309	Camk1g	0.986271	2.512129	0.773867	1.161815	0.919119	1.31169	1.127348	1.565231
ENSMUSG00000016181	343.134726880443	-0.0187678935180147	0.0836993921081938	0.519625142900298	0.955020193740269	Utp25	7.800221	6.824545	8.67055	10.844485	6.096527	11.903457	7.414567	6.964041
ENSMUSG00000016194	7.00397675511172	-0.0224496193084531	0.090682528393534	0.00693611362046328	NA	Hsd11b1	0.542285	1.441324	0.568716	0.702304	0.14171	0.422968	0	0.089238
ENSMUSG00000016200	46.4202631986479	0.022246178765839	0.0885014611240175	0.249238446748792	0.856187756106588	Syt14	0.318716	0.547055	0.448583	0.263999	0.426548	0.675373	0.322555	0.824511
ENSMUSG00000016206	24.4504002620599	0.00923274906776081	0.0850435676858468	0.631309371372389	0.971161703386017	H2-M3	0.91443	1.74358	1.85781	1.480082	1.7799	2.152586	1.559365	1.58729
ENSMUSG00000016239	19.9633759251836	-0.00613221117947104	0.0856023969059026	0.683483345913669	0.978155523377811	Lonrf3	0.469983	0.361666	0.583904	1.063558	0.442321	0.869329	0.430014	0.540313
ENSMUSG00000016252	1814.38658393813	-0.0706547734745604	0.104926605974699	0.119658493370477	0.704206682350387	Atp5e	766.610462	1111.359841	724.778208	807.152335	777.099768	734.895535	703.475549	792.208166
ENSMUSG00000016253	751.9367114667	0.00910739778844333	0.068972517849308	0.828834922794781	0.988860493515348	Nelfcd	33.832509	30.557384	33.30503	27.57371	30.155479	34.059064	34.73248	33.819785
ENSMUSG00000016255	2.14078855484576	-0.00157615588789974	0.0864974929054021	0.759386051715116	NA	Tubb1	0	0.383953	0.212133	0.066131	0	0.147441	0.061624	0.310699
ENSMUSG00000016256	2767.76477936666	0.0147380700401585	0.0786183428065817	0.680381705018209	0.978155523377811	Ctsz	186.669198	133.200115	180.060426	201.893821	167.391573	249.980884	171.001445	184.000628
ENSMUSG00000016257	708.584248761357	-0.0498883856724449	0.0868494729215593	0.247061047521914	0.85324787784837	Prelid3b	42.02379	47.595024	44.923833	47.310422	35.665026	47.952669	47.738583	38.214414
ENSMUSG00000016262	1365.22382405323	0.00284674154195098	0.0759389983099577	0.946656487275077	0.998133727527125	Sertad4	38.455066	27.617522	29.810562	40.400314	36.437591	35.69292	32.954963	38.51317
ENSMUSG00000016283	5.46917016644768	0.0112469260006542	0.0871351951965699	0.259873110748706	NA	H2-M2	0.073912	0.352886	0.372674	0.294061	0.596954	0.406193	0.445505	0.599672
ENSMUSG00000016308	539.460151050197	-0.0446193227035622	0.0886824841757885	0.256627475010233	0.862063717702461	Ube2a	36.719148	41.616468	52.809945	41.939669	33.224313	40.066318	47.172026	37.640849
ENSMUSG00000016319	5208.29872127428	-0.0449846899183676	0.067489788075867	0.326552316769252	0.899224553282707	Slc25a5	393.721158	429.765667	451.124982	405.335277	382.548821	453.151697	419.571626	395.239297
ENSMUSG00000016327	2.28466864411394	-0.00274841384227746	0.0865500903196326	0.58525968623447	NA	Atp1b4	0	0.150381	0.06229	0.019421	0.019931	0.02178	0.090869	0
ENSMUSG00000016344	604.575786735722	-0.00735189012597839	0.0700341663741487	0.858833339987197	0.990897556055404	Ppdpf	90.270953	80.169608	77.622442	74.539146	87.020807	83.500914	74.161872	87.434218
ENSMUSG00000016346	14.7173360925388	-0.0129379534085691	0.0875496433650414	0.178729665201991	0.78658859694917	Kcnq2	0.104582	0.819818	0.19884	0.094206	0.209429	0.165614	0.192641	0.069319
ENSMUSG00000016349	69.0953723263385	-0.015792720529526	0.0876434316281156	0.253046045476929	0.858579300183332	Eef1a2	1.3602	8.878106	1.8279	2.04323	2.650799	2.284847	2.223012	2.498192
ENSMUSG00000016356	108.511219268648	0.0341366494709454	0.0897800110974816	0.255722624372916	0.861530086248125	Col20a1	1.47839	2.457273	1.807566	1.741623	2.89485	2.056895	2.220161	2.226339
ENSMUSG00000016382	3747.32897316707	0.00374343110135205	0.076492475448508	0.916899649682081	0.996401598776746	Pls3	109.54903	73.751312	112.076248	104.750494	116.4397	96.096323	111.367595	97.071528
ENSMUSG00000016386	326.091307911717	0.167996593642678	0.190386301563099	0.021962343055672	0.347870495549624	Mpped2	11.02521	9.486585	8.578105	8.891346	14.280415	11.444083	11.777999	13.161462
ENSMUSG00000016409	477.079487746313	-0.0379203379430515	0.0716539154486443	0.399782051615697	0.925683195419977	Nkap	9.779815	9.190432	10.048662	9.360779	9.034398	9.917348	8.748759	10.04921
ENSMUSG00000016427	684.207301504134	-0.042644841266142	0.080684879565956	0.32604725940643	0.89873630481314	Ndufa1	319.748155	355.578236	310.740299	281.787777	301.526372	330.374686	316.426994	262.181753
ENSMUSG00000016458	9.85044901243625	0.00263221479304471	0.0864098783813367	0.700570817080954	0.980657155371884	Wt1	0.036388	1.143711	0.304973	0	0.679445	0.195348	0.660982	0.488809
ENSMUSG00000016477	467.280742520954	0.0394148620832828	0.0823421381348331	0.337653108475123	0.905983753240206	E2f3	7.118859	7.079622	8.2858	8.056849	7.282755	10.10136	7.823772	9.922747
ENSMUSG00000016481	829.362402647234	-0.0351521536296663	0.0740655263171559	0.42381510916164	0.93477666818511	Cr1l	46.721825	48.338193	51.305758	47.753022	52.200908	44.039694	48.518077	44.940176
ENSMUSG00000016487	2386.37118638426	-0.385149001821991	0.184756042157086	0.00154909156293677	0.0668444156885214	Ppfibp1	61.943746	59.693084	69.164261	92.676319	52.393758	52.709334	51.802799	51.815955
ENSMUSG00000016493	53.3254008446347	-0.018870234337865	0.0874381571075739	0.318476032258371	0.897132847408337	Cd46	0.496669	1.164355	1.038769	1.128636	0.384866	0.955863	0.978175	0.76221
ENSMUSG00000016494	2078.63381064579	0.253565684292829	0.197324078123369	0.00838530600209994	0.198486219186249	Cd34	53.249475	58.402493	61.185148	76.259341	76.505484	81.09895	97.801472	89.491309
ENSMUSG00000016495	264.568441741254	0.0127777612139529	0.076829626933233	0.726592211445312	0.981717941761091	Plgrkt	26.419027	28.509583	28.565221	33.445186	32.670967	27.976827	34.267442	31.540643
ENSMUSG00000016496	21.043085941053	0.00287049792288715	0.0850842085880208	0.859280690649271	0.990897556055404	Cd274	0.29286	0.570884	0.582086	0.419899	0.425572	0.607468	0.304434	0.771544
ENSMUSG00000016498	0.25476310919644	-0.00146279651778429	0.0866351286479162	0.679520611230098	NA	Pdcd1lg2	0	0	0.116873	0	0	0	0	0
ENSMUSG00000016503	776.016684252122	-0.00523852883785486	0.0643412783996416	0.899516296631463	0.993419663581526	Gtf3a	56.141039	57.693429	53.509785	55.532019	57.677559	61.357853	56.597474	55.008199
ENSMUSG00000016510	196.035773573939	-0.13300309442043	0.213538477576917	0.0241558418257717	0.367839547802427	Mtif3	7.982615	13.379166	11.822784	11.681613	9.36794	9.104244	8.078793	8.15539
ENSMUSG00000016520	577.726966005024	-0.0237231136388945	0.0763724682574	0.55818008765403	0.961247667087506	Lnx2	11.502602	8.905526	12.30313	10.373253	9.990143	12.498941	9.941361	10.079522
ENSMUSG00000016524	0.257599707737258	0.00149541554135062	0.0866364691443659	0.692577292868301	NA	Il19	0	0	0	0	0	0	0.112425	0.190632
ENSMUSG00000016526	353.629824115801	-0.0151200867322978	0.0851636633290732	0.512037004792642	0.953333847700183	Dyrk3	8.683472	15.300242	13.049952	4.5191	10.557155	9.803717	7.687442	9.529308
ENSMUSG00000016528	2340.6819618047	0.00525382905620098	0.0704954045383454	0.897115678941568	0.993419663581526	Mapkapk2	70.74389	58.781698	82.380939	66.721014	71.179753	73.772461	76.92201	71.18785
ENSMUSG00000016529	2.3500873948852	0.00147403523753153	0.0864917247464009	0.774527566246056	NA	Il10	0	0.069779	0.462658	0.072114	0	0.240985	0.402981	0.169398
ENSMUSG00000016534	4442.95834657976	-0.0107032117606122	0.0667624286999714	0.801005616464029	0.988176408637282	Lamp2	138.398997	120.93678	135.052303	134.715593	147.189242	132.084722	135.285299	126.83763
ENSMUSG00000016541	2550.39670379566	-0.0229271982540394	0.0661327846466158	0.600972994161359	0.967292019168863	Atxn10	125.35005	113.922451	124.236329	113.822679	125.72686	132.100353	113.566624	109.50751
ENSMUSG00000016552	263.102519969732	0.021644797125274	0.0802963692086419	0.538892136932205	0.957386931012395	Foxred2	5.43043	3.766052	4.526166	5.529252	5.265868	5.183504	5.253807	5.938504
ENSMUSG00000016554	2868.63263911258	0.00421441402870951	0.0633574989184333	0.922300604838051	0.996953380357294	Eif3d	141.198332	126.823916	140.180622	144.882671	135.989221	157.113434	146.701536	141.232175
ENSMUSG00000016559	13860.3543853626	-0.00590278008615063	0.0692136987123329	0.745778019373059	0.984601007834516	H3f3b	741.057195	668.456368	761.911512	662.69689	814.35377	668.354959	723.803172	666.215254
ENSMUSG00000016619	1083.04360747124	0.010317894403463	0.0691555399856044	0.782741463298899	0.988176408637282	Nup50	22.512664	18.479143	20.289482	19.966634	23.13654	23.380269	19.507903	20.608963
ENSMUSG00000016624	45.1936126397995	1.42750672248508	0.477544586788464	8.75395875085804e-05	0.0079405503674675	Phf21b	0.461866	0.978704	0.3923	0.712201	1.37725	1.761667	3.648096	1.907231
ENSMUSG00000016626	0	NA	NA	NA	NA	Nlrp14	0	0	0	0	0	0	0	0
ENSMUSG00000016637	480.53126528792	0.00284855434590706	0.079613968474443	0.926816832609823	0.997644112480183	Ift27	56.083304	58.707292	52.25292	33.790746	62.091279	48.634802	43.027331	58.235516
ENSMUSG00000016664	1414.01861261665	-0.0841048689406512	0.0970694115504912	0.107231261387878	0.68205845249724	Pacsin2	39.732582	35.625572	48.679303	42.641404	36.986743	39.683131	38.56662	37.161006
ENSMUSG00000016756	8.5398946938825	0.00440519836347309	0.0863411248711388	0.613948975664849	NA	Cmah	0.034009	0.128355	0.070881	0.024863	0.034036	0.072539	0.218405	0.038951
ENSMUSG00000016757	700.905806297562	-0.00781951326398766	0.0690862009373581	0.855053116747452	0.990499434450647	Ttll12	17.164837	14.210118	15.926122	15.065165	15.838034	18.190806	14.439515	15.774414
ENSMUSG00000016758	39.527991364857	0.00639069056876392	0.08479633547018	0.73223103931762	0.982113324567917	Bik	3.888012	6.666544	3.612602	2.428774	3.486345	4.198665	5.847164	5.438422
ENSMUSG00000016763	522.412152705543	-0.734087610326967	0.407324896686385	0.00178767497222807	0.0737075521104649	Scube1	10.514395	13.026973	12.367235	28.362262	5.572452	8.67412	7.783072	11.533312
ENSMUSG00000016831	1168.06871987798	-0.00973965608040813	0.0700834082769584	0.817277721179453	0.988860493515348	Tox4	21.641528	17.539378	19.809847	17.533197	21.225487	20.306952	18.6052	18.129204
ENSMUSG00000016833	288.049644117028	-0.0208088132885133	0.0748796390141279	0.607317127344208	0.967292019168863	Mrps18c	55.191434	66.552478	55.435216	60.29846	57.719079	58.279163	58.285408	61.987707
ENSMUSG00000016918	1244.54303884743	-0.0157815238731365	0.0702938974296783	0.706178319611304	0.980657155371884	Sulf1	24.361282	24.729451	25.815315	24.572279	22.79139	29.724819	25.871934	22.356543
ENSMUSG00000016921	5309.30323956044	0.0707237977191417	0.0812308346661161	0.159608584268681	0.762422901398443	Srsf6	145.712299	142.899112	134.925009	161.600682	168.717839	170.920455	160.088266	173.575028
ENSMUSG00000016933	2026.7083599023	0.112142597902912	0.11638033889395	0.0560421702837621	0.536662511289803	Plcg1	37.33041	32.458499	41.518177	41.189311	40.675844	48.546444	48.260323	49.413157
ENSMUSG00000016940	612.307345672811	0.0172421711084686	0.0717319291200252	0.679160965447197	0.978155523377811	Kctd2	32.889746	31.65796	28.69809	30.99933	30.49629	32.671332	33.147077	38.000843
ENSMUSG00000016942	56.584477183857	0.0161491646027726	0.0878847268848522	0.209264443928494	0.819334258881022	Tmprss6	0.857073	2.631571	0.75053	0.72801	1.280427	1.89368	0.899686	4.641514
ENSMUSG00000016946	1033.2192695624	0.0225108853773289	0.0688327296685329	0.598704533949205	0.967292019168863	Kctd5	33.470514	36.974578	41.200101	33.066964	36.230353	41.60285	39.916398	38.85561
ENSMUSG00000016982	3.13273289360447	-0.00563680658728781	0.0867521881322846	0.280980238230306	NA	Pom121l2	0.092027	0.516597	0.048294	0.056451	0.138921	0.12647	0	0
ENSMUSG00000016984	262.869040501768	-0.0405480865911853	0.0826707059126938	0.329571402661238	0.90123814255173	Etaa1	5.074974	5.061715	5.694893	5.910077	5.228175	5.363329	4.385149	5.687319
ENSMUSG00000016995	687.809252850677	-0.495420946533885	0.289026144847166	0.00248352817510673	0.0922037307665179	Matn4	31.561459	31.425942	20.386417	42.388009	19.707614	20.526871	23.926433	16.920882
ENSMUSG00000016998	0.12738155459822	-0.00112333313286014	0.0866265006822888	0.839113635602412	NA	Svs4	0	0	0.169739	0	0	0	0	0
ENSMUSG00000017000	0	NA	NA	NA	NA	Svs6	0	0	0	0	0	0	0	0
ENSMUSG00000017002	378.390018615107	-0.00495958466067597	0.0866707957752158	NA	NA	Slpi	307.423223	18.876351	27.836678	10.907686	129.100804	7.556612	21.071424	13.584863
ENSMUSG00000017003	0	NA	NA	NA	NA	Svs3a	0	0	0	0	0	0	0	0
ENSMUSG00000017004	0	NA	NA	NA	NA	Svs5	0	0	0	0	0	0	0	0
ENSMUSG00000017007	26.1321635581152	-0.0373027948233808	0.097298667414998	0.0260732392753031	0.379065119353271	Rbpjl	0.386933	0.646821	0.563833	0.903331	0.460371	0.167787	0.39984	0.216536
ENSMUSG00000017009	2892.80658822529	-0.910766001384287	0.128957550079818	8.23656319291426e-14	7.67876483001634e-11	Sdc4	121.283466	113.694457	152.015897	148.667409	75.657863	71.390446	71.689956	71.053265
ENSMUSG00000017049	0	NA	NA	NA	NA	Ccdc70	0	0	0	0	0	0	0	0
ENSMUSG00000017057	707.227048809493	-0.0273784615703403	0.083093560241481	0.431659610080574	0.936726054294458	Il13ra1	20.042639	17.601102	17.791838	11.313319	17.802349	16.032317	13.643604	15.473181
ENSMUSG00000017064	0	NA	NA	NA	NA	Prl5a1	0	0	0	0	0	0	0	0
ENSMUSG00000017119	2389.53854916565	0.0456275422921675	0.0704101252727557	0.303799839176532	0.888558397981535	Nbr1	53.791544	46.85768	51.250159	52.407023	52.576687	59.109151	58.24839	58.01593
ENSMUSG00000017132	535.986247691311	0.00454255222266456	0.0764979019443996	0.896374013880753	0.993419663581526	Cyth1	14.619897	11.130829	17.278034	14.048276	13.784784	14.185251	16.953941	15.266824
ENSMUSG00000017144	1324.60298680633	-0.333468759228564	0.186283196099235	0.0031706271415944	0.108584273598154	Rnd3	38.314724	43.160055	45.941324	57.657397	35.176418	40.309232	29.689183	35.654118
ENSMUSG00000017146	256.217518499083	-0.0682413983538947	0.116614450549319	0.0636076408751495	0.561068545399827	Brca1	4.391803	5.191695	2.788244	3.558175	3.435206	3.648339	2.676564	2.733762
ENSMUSG00000017165	7.1667341543201	-0.00189386971628923	0.0865267644693214	0.69705016524699	NA	Gast	9.724447	0	2.707893	0	6.221314	0	1.312377	0.847306
ENSMUSG00000017167	98.1287449950217	-0.0258340760121762	0.0889299880287042	0.256767683013079	0.862063717702461	Cntnap1	2.854647	1.683626	1.260741	1.245607	1.878432	1.323303	1.228194	1.301603
ENSMUSG00000017176	860.932930969899	0.0343547921681099	0.0767661967096448	0.418871290795758	0.933046945150471	Nt5c3b	66.268282	57.841401	51.97387	63.366079	66.363804	65.119318	67.765584	68.797478
ENSMUSG00000017188	627.414934673023	-0.0288401916175585	0.0845032274229986	0.388055817244936	0.922243969577577	Coa3	79.734653	103.937335	56.899615	82.715871	74.324093	87.064015	71.96414	68.522546
ENSMUSG00000017195	5.9310193189506	-0.00615652933080251	0.0866365664452282	0.401202675768511	NA	Zpbp2	1.563963	0.211329	0.571119	0.057617	0.298208	0.494782	0.143748	0.372601
ENSMUSG00000017204	55.2240854812203	-0.00636867705093601	0.0867523779661943	0.321765945551987	0.897132847408337	Gsdma	7.320699	0.508264	1.28806	0.339807	2.979041	0.657256	0.490917	0.399202
ENSMUSG00000017210	1259.53306209952	0.0372679659682914	0.0721001618375167	0.398960705661637	0.925460515270823	Med24	29.795287	31.077477	33.281506	33.448154	31.819074	34.964291	37.076015	37.542614
ENSMUSG00000017211	0	NA	NA	NA	NA	Gsdma2	0	0	0	0	0	0	0	0
ENSMUSG00000017221	3022.64326929037	-0.0101856321116606	0.0641140075362899	0.816423715469682	0.988860493515348	Psmd3	128.394645	110.713912	134.548358	122.424451	125.874304	127.377255	130.163478	125.598495
ENSMUSG00000017264	1202.36311259946	0.0292302418368265	0.0753874562256295	0.485506594340672	0.948205592707741	Exosc10	42.880153	33.579652	38.262289	44.155252	42.764118	48.510312	40.591831	44.714495
ENSMUSG00000017286	696.014356072093	-0.0386448284392581	0.0899992480858661	0.254679182940562	0.860371230519589	Glod4	69.620671	47.724688	48.409424	37.830702	52.210473	51.080451	38.85943	38.732517
ENSMUSG00000017288	711.318779684314	-0.0728767495537319	0.0989621682046011	0.130767073476018	0.721131206047014	Vps53	34.404505	26.107327	26.941913	25.485901	25.754071	26.58998	25.659163	24.319999
ENSMUSG00000017291	1285.74181515366	-0.0315702212069226	0.0720269309072805	0.503717746940788	0.952247503270867	Taok1	8.508897	7.705044	9.855627	8.516721	9.223412	8.481534	7.954885	8.582396
ENSMUSG00000017299	699.144538804622	0.0241434937366171	0.0735730742885533	0.563183900347735	0.961591269760687	Dnttip1	45.667145	45.691568	50.941894	48.828244	51.017353	54.39422	57.9112	45.662567
ENSMUSG00000017300	56.1661308072084	-0.0107008401711656	0.0867612846351093	0.375898666081645	0.919038633743546	Tnnc2	2.193937	24.765455	9.250983	9.326614	8.822954	7.090344	13.152556	3.184975
ENSMUSG00000017307	167.399540877753	0.0349090321076076	0.0878216720505109	0.300035241936745	0.885155451344804	Acot8	16.243457	18.112585	11.236979	14.342612	19.284243	20.26008	15.423652	17.570505
ENSMUSG00000017309	135.252978293851	0.0312306931727484	0.0897531203427913	0.247889079578443	0.854524783156501	Cd300lg	3.512202	4.986443	4.177489	5.281601	3.527384	5.861325	7.326866	6.463349
ENSMUSG00000017310	0	NA	NA	NA	NA	Spint4	0	0	0	0	0	0	0	0
ENSMUSG00000017311	0.125840091729118	-0.00111984742121404	0.0866264260783663	0.839113635602412	NA	Pyy	0	0	0	0.24967	0	0	0	0
ENSMUSG00000017314	260.970613088212	0.0241061613873428	0.0853463474879362	0.410104011517754	0.930415722841515	Mpp2	7.720477	5.335903	4.031809	4.463659	7.238982	5.497071	6.510021	6.374767
ENSMUSG00000017316	0.374703616933523	-0.000523220892929051	0.0866071445795471	0.84041331083586	NA	Ppy	0.590653	0	0	0	0.308711	0	0	0
ENSMUSG00000017344	12.3687531180675	-1.41440582865323	1.52409204791331	0.00379956803709757	0.121217778004818	Vtn	0.468706	3.422108	1.355668	1.596362	0.707881	0.400147	0.286542	0
ENSMUSG00000017376	291.412193823244	-0.0204707630456093	0.0853238178559306	0.443248834377058	0.938837794630139	Nlk	5.322895	10.584867	5.108506	6.089761	4.855547	7.320264	5.343845	7.227183
ENSMUSG00000017386	723.934630577794	-0.028231324809096	0.0781102246463857	0.484783434931934	0.948205592707741	Traf4	33.283139	34.667671	35.805347	24.754818	33.868794	31.131823	27.993437	32.010894
ENSMUSG00000017390	340.763284951767	-0.0308381291067812	0.0868196453825193	0.336010388509191	0.903909959854557	Aldoc	16.483757	24.196589	20.402243	11.898941	17.829862	15.611037	15.506569	16.973606
ENSMUSG00000017400	92.237658710663	-1.04446260347555	0.395855787985123	0.000266076508261057	0.0188397885448472	Stac2	3.65804	2.446764	3.154321	5.660179	1.56948	1.040578	2.355713	1.442839
ENSMUSG00000017404	14005.9138027204	-0.0742748887678717	0.0737174921192823	0.136649187948416	0.728956496195096	Rpl19	2222.705157	2279.481494	2219.062301	2269.047633	2135.258405	2089.529452	2252.842869	2105.861176
ENSMUSG00000017405	376.138338741756	-0.0364240326919299	0.0790676127272611	0.388399333727606	0.922276668923581	Nek8	18.395218	20.392855	17.510944	19.232269	15.884742	18.6111	18.043964	20.44015
ENSMUSG00000017412	37.3142620860572	-0.0239036094404369	0.0884149698204903	0.274636214772027	0.871360025326195	Cacnb4	0.252745	0.361875	0.558006	0.491458	0.333205	0.362216	0.345902	0.307055
ENSMUSG00000017417	35.8241001474671	-0.00318343461534844	0.0847054654063895	0.86271201658621	0.990897556055404	Plxdc1	1.520674	0.590888	1.056792	1.162897	1.550836	0.814074	1.060074	0.85386
ENSMUSG00000017418	532.545209641438	0.007441935616759	0.0806638140861844	0.804029924986182	0.988271873233019	Arl5b	7.845035	10.775888	9.905834	10.285495	6.445791	11.651206	12.00669	11.98183
ENSMUSG00000017421	2732.94817600241	-0.0243370141218338	0.0711901186631293	0.567112361010322	0.961591269760687	Zfp207	92.786002	107.784713	111.760445	111.819367	93.170821	119.50216	108.268188	102.499078
ENSMUSG00000017428	1317.29559439262	-0.0097825651676899	0.0725025450900465	0.810686498303504	0.988795533267574	Psmd11	46.738667	35.439019	47.710794	46.629526	45.072813	50.573463	42.551367	42.146602
ENSMUSG00000017446	869.598575860893	-0.411180178212852	0.24943867229068	0.00314290943006248	0.108231208593116	C1qtnf1	48.496954	30.563662	41.432704	28.274201	30.44956	21.992179	23.992525	26.414581
ENSMUSG00000017453	3.60167187045629	-0.00497955442426416	0.086636343611043	0.403217026777674	NA	Pipox	0.401209	0.211694	0	0.432264	0	0.146728	0.122548	0.303225
ENSMUSG00000017466	12739.4443844411	-0.000663409675859459	0.0796495616628648	0.97748540129673	0.998236257923186	Timp2	385.059029	195.575858	284.809726	282.359062	330.596927	267.580246	329.41276	271.177839
ENSMUSG00000017478	1536.29242869421	0.0659237795262916	0.0977775769715619	0.153429359464027	0.754498490062587	Zc3h18	45.503732	31.907653	42.020817	33.735659	43.372221	50.592904	39.819316	50.746164
ENSMUSG00000017485	3598.91323686919	0.0992855325014641	0.109936122931635	0.0705687867390807	0.583911966081989	Top2b	59.450235	42.274964	52.57813	52.30644	61.282608	66.260363	58.59127	65.508211
ENSMUSG00000017491	91.8071382714489	1.61627642042145	0.27422354240998	1.722581478529e-10	7.60701047136715e-08	Rarb	2.365048	2.094977	1.56331	3.077346	7.857767	10.16615	6.51214	6.824966
ENSMUSG00000017493	11817.4390339672	-0.018420625388898	0.0801291394293185	0.536824849847868	0.956840826465473	Igfbp4	536.906688	381.823588	369.41848	438.498295	435.633511	393.204722	497.179053	338.996775
ENSMUSG00000017499	131.846392144244	-0.0129411943047707	0.0834657503941039	0.621845322555856	0.969616052714296	Cdc6	4.561196	4.82417	3.260625	3.589443	4.373391	5.278775	2.455773	3.482799
ENSMUSG00000017548	1158.19735078484	-0.0290879705717249	0.0736814792185892	0.482467358172123	0.948205592707741	Suz12	25.200564	19.506601	24.67236	22.3467	24.146678	22.923029	20.711739	22.500567
ENSMUSG00000017550	233.848581729378	-0.00752934515056021	0.0812141499261957	0.797973164088758	0.988176408637282	Atad5	3.467135	3.044491	2.913472	4.462036	2.427431	3.691325	3.62785	4.269915
ENSMUSG00000017561	444.940854771034	-0.019344071732578	0.0809732162811202	0.568109598580172	0.961591269760687	Crlf3	18.246735	16.137499	15.512186	25.344697	17.413159	19.298566	17.058637	19.457297
ENSMUSG00000017588	6.10418739873265	-0.0091234177404889	0.0871093525900955	0.166770152722079	NA	Krt27	1.434163	0.170736	0.314419	0.235248	0.482088	0.065623	0.219361	0
ENSMUSG00000017607	412.947865745302	-0.0241371609608129	0.0880161640408998	0.301179832930501	0.886068727900182	Tns4	11.933623	5.950114	10.267787	4.492718	9.539438	5.967966	6.308717	5.290013
ENSMUSG00000017615	1290.15444366485	0.00929105620988299	0.0714617579428772	0.818925973693756	0.988860493515348	Tnfaip1	32.927387	24.496245	29.050876	27.052238	31.70415	32.708506	28.047302	28.357485
ENSMUSG00000017631	2698.53507587098	-0.267161334667912	0.114848897520478	0.00139668751678463	0.0632836089651888	Abr	59.128568	50.10578	64.358866	56.240914	49.990323	48.314866	43.232834	48.407216
ENSMUSG00000017639	1168.36188890108	-0.859026162917519	0.164185738652437	7.90136019880314e-09	2.65185450992231e-06	Rab11fip4	22.636311	24.545104	27.319839	29.465574	13.100704	14.978598	11.453205	18.146789
ENSMUSG00000017652	45.1889564771087	-0.0219148017925109	0.0888392770669583	0.212907471933311	0.822512314945747	Cd40	1.646621	5.28473	3.322176	2.932193	1.504532	2.002314	3.471207	2.544963
ENSMUSG00000017664	626.902400910622	0.0496328885758474	0.0841354532142642	0.263471801373067	0.864708479074974	Slc35c2	28.052312	25.506326	28.070433	30.883856	30.207372	36.177892	27.575973	36.387903
ENSMUSG00000017667	470.370529879397	0.036506303735525	0.0830030428466466	0.354472898847003	0.913173121822469	Zfp334	3.808338	3.956618	4.678431	5.042597	4.12886	5.748968	4.93649	5.361353
ENSMUSG00000017670	1137.18838370557	0.0333089201320343	0.0762542423377394	0.434666354394092	0.936791553768138	Elmo2	30.204834	23.149746	26.718347	29.989294	29.270211	33.481218	29.037789	31.251362
ENSMUSG00000017677	1558.53779745376	-0.00558620741869164	0.0777560113459884	0.873997936924528	0.991866063962826	Wsb1	48.397333	67.744882	57.625687	71.949817	48.379067	67.790597	69.953772	65.732137
ENSMUSG00000017679	605.175230091001	0.0637620874806866	0.0954782362600754	0.162122126193968	0.767228858419334	Ttpal	13.741122	10.141	11.434703	10.396895	13.202509	15.235161	13.99847	12.233154
ENSMUSG00000017686	1216.00457979714	-0.240652598675919	0.137398506202668	0.00520805024057845	0.149651183368402	Rhot1	39.764136	42.056152	38.507814	48.56167	32.427212	36.166917	35.231497	35.994178
ENSMUSG00000017688	1.74796537281669	0.00677117807114979	0.0868741429931153	0.194869394409613	NA	Hnf4g	0	0.037495	0.078738	0	0.158916	0.043341	0.103211	0.136979
ENSMUSG00000017692	204.317019821377	-0.332833874462293	0.19933034618389	0.0037498609713927	0.120548691496056	Rhbdl3	5.608512	5.417219	5.352313	5.856728	3.584557	5.312868	4.004655	3.870049
ENSMUSG00000017697	62.2051834378213	0.0341993301362215	0.0913598653584062	0.208067605172323	0.817587111112836	Ada	2.974646	3.087378	2.899489	3.030836	4.250583	5.065192	3.918917	2.568575
ENSMUSG00000017707	4811.3425072816	-0.0410666533522915	0.0732136420172293	0.361848623684186	0.915098249137039	Serinc3	103.911347	106.149773	129.238225	113.073922	101.561617	112.718987	117.65573	108.897021
ENSMUSG00000017713	140.263964607109	0.0197468513347335	0.0824737702265705	0.530665283063339	0.955939068529377	Tha1	6.621115	7.490229	7.678124	6.86872	6.386929	8.120974	7.246795	11.047727
ENSMUSG00000017715	955.921992137928	-0.0539783462677917	0.0729950575878037	0.288633887376254	0.880237530306873	Pgs1	33.623872	33.11809	37.216591	33.163417	31.806865	33.145127	34.75723	33.481872
ENSMUSG00000017716	426.982414242106	-0.0506729548836804	0.0963754362008791	0.169276285161297	0.775791053729792	Birc5	55.200372	37.676846	43.679235	45.733328	49.485862	43.287399	31.075378	34.784853
ENSMUSG00000017718	71.1939815683547	0.018337165863298	0.0861884328959807	0.41463334368402	0.933046945150471	Afmid	2.115935	3.084981	2.585928	3.519603	3.078082	2.505681	3.065671	5.551028
ENSMUSG00000017720	0	NA	NA	NA	NA	Trp53tg5	0	0	0	0	0	0	0	0
ENSMUSG00000017721	2650.51707809817	0.00431055875588174	0.0762947170525363	0.884479841665595	0.99293323914123	Pigt	112.394736	74.395202	88.334061	79.544436	109.252106	88.153403	86.141753	91.998029
ENSMUSG00000017723	1825.88710891828	0.134864670998256	0.2862523890698	0.0134048082493707	0.258334805706627	Wfdc2	214.549948	247.294251	220.911307	110.331113	375.388434	276.30696	257.179914	318.806373
ENSMUSG00000017724	75.3981380199979	-0.00855906415078606	0.0838796305601454	0.713324873260029	0.980841396803926	Etv4	4.040659	4.524223	4.360367	3.086372	3.029045	4.370849	5.470008	2.479397
ENSMUSG00000017733	0	NA	NA	NA	NA	Eppin	0	0	0	0	0	0	0	0
ENSMUSG00000017734	236.454237800588	-0.573625010152559	0.377893424296716	0.00300465414517435	0.105043960854523	Dbndd2	21.027493	23.983046	31.665616	23.572012	23.117078	13.746741	8.325161	13.10403
ENSMUSG00000017737	17123.8247003251	-0.0381122830765338	0.0919286219418116	0.194418135085417	0.802476559106539	Mmp9	406.36768	376.940251	681.287215	576.787552	322.051257	632.543632	376.616581	403.099656
ENSMUSG00000017740	36.1609530778832	-0.0468032274712803	0.104268101665614	0.0143047389895284	0.269413944986841	Slc12a5	0.713292	1.777202	0.74747	0.700581	0.404202	0.474584	0.69209	0.455936
ENSMUSG00000017747	216.398216667199	0.0108386652672524	0.0801498780693372	0.733564675991605	0.982128031092384	Ghdc	9.882333	6.860054	6.103161	8.178371	9.480231	8.042951	8.306594	8.107932
ENSMUSG00000017754	2170.72041502032	-0.551131681014451	0.128740333084252	9.57065191903292e-07	0.000170856499843927	Pltp	141.026467	130.973476	143.328376	110.549258	92.868311	91.437689	75.977851	100.947708
ENSMUSG00000017756	1134.18378316703	0.00573846055316458	0.0804835741470844	0.801765354036629	0.988176408637282	Slc12a7	20.398424	26.866515	23.947402	13.413506	20.601289	29.069578	18.076875	24.032079
ENSMUSG00000017760	3854.88371385074	-0.0154671765311734	0.0734274317260925	0.707942358373452	0.980657155371884	Ctsa	177.046859	128.68673	169.163424	173.540474	151.704981	177.321726	149.539764	176.599062
ENSMUSG00000017764	209.852187300366	-0.0295646601319437	0.0795910570724088	0.455855062603062	0.940497776736783	Zswim1	6.261	7.387638	7.361421	6.573848	6.583394	6.801887	7.193549	6.002624
ENSMUSG00000017765	2241.0511007088	0.0120555958840332	0.0755022024041259	0.751010498871434	0.984601007834516	Slc12a4	56.10865	46.780031	58.29008	71.552753	65.806627	61.647525	58.605713	64.988559
ENSMUSG00000017767	10.0888119773124	-0.00611016358082823	0.0860868920940011	0.613408894860065	0.968913913756309	Spata25	2.156532	2.06688	1.371252	1.282067	0.436445	1.789046	2.061956	1.505219
ENSMUSG00000017774	3221.95137278329	-0.0185056013489359	0.0720890331286658	0.662441807341585	0.977097298848479	Myo1c	64.871098	49.56197	60.589657	64.029575	60.818077	64.151079	59.997791	55.505316
ENSMUSG00000017776	2859.78419492902	-0.0239381089656919	0.0624844162147926	0.587986919822873	0.965271815843047	Crk	65.371949	66.337887	75.052443	66.44147	69.915057	69.013057	69.951163	66.587597
ENSMUSG00000017778	1759.71363278724	-0.0955418003096011	0.111933727137725	0.0813611913115181	0.617513410854177	Cox7c	487.100002	549.468229	428.842023	567.947498	443.970926	444.906042	462.630916	465.151104
ENSMUSG00000017781	2835.29245804432	-0.044091660867916	0.071248371197233	0.334369545509073	0.902334955442228	Pitpna	106.325978	105.005023	124.587171	100.698588	100.756459	114.197992	109.515879	101.653051
ENSMUSG00000017801	418.478295101	-0.042399677783293	0.0893840138581636	0.258340805753445	0.862202514215487	Mlx	19.840777	28.245813	22.029314	24.890789	16.763938	23.863943	24.488469	21.176721
ENSMUSG00000017802	1153.01938641188	0.00788319524077613	0.0686420386662788	0.850967883778594	0.990130984837845	Retreg3	34.568323	29.469756	31.461626	27.500741	34.505269	31.373057	31.485796	32.598976
ENSMUSG00000017817	184.414038961388	-1.39908462257101	0.218495534558778	7.20377178230261e-12	4.16849980271794e-09	Jph2	6.188545	3.854772	5.471689	5.718585	1.566159	2.144301	2.277679	2.04217
ENSMUSG00000017830	41.1679648247399	0.013433183940267	0.0865377058486456	0.407230023099886	0.929837529337443	Dhx58	0.685983	1.462488	1.399412	3.173498	2.716509	2.373632	1.764065	2.077541
ENSMUSG00000017831	1575.78502189994	-0.00326879288709798	0.0640660885437661	0.940387711476149	0.998133727527125	Rab5a	52.066246	57.148739	61.50431	60.703832	59.667634	59.675834	60.231678	60.399808
ENSMUSG00000017832	6.7323320159437	0.00216917483099232	0.0860667813008775	0.828687830719515	NA	Hspb9	0.639419	1.085635	0.857583	1.603508	1.472797	1.05982	1.92368	0.37648
ENSMUSG00000017837	844.89122286462	-0.0377593541851529	0.0774383663304537	0.385216472977397	0.922229889517086	Nkiras2	43.474513	39.209283	38.546177	33.423189	38.025173	38.727554	38.965708	33.859423
ENSMUSG00000017843	2294.56560074046	-0.000457872473276898	0.0691427857841399	0.996300198688024	0.999164925762281	Ppp2r5c	81.598174	63.810755	77.215421	73.504039	83.743388	74.871573	73.362884	76.694203
ENSMUSG00000017858	688.657707095464	-0.0157843268781652	0.0790578872551151	0.654163865601212	0.976756821567595	Ift52	28.956492	36.184835	33.156859	22.338641	32.678724	33.225005	23.53402	29.856977
ENSMUSG00000017861	352.699147496376	-0.00572625215872912	0.0768625142242816	0.873557700147223	0.991866063962826	Mybl2	10.045211	8.705986	8.285135	9.375611	9.792996	11.766457	7.936174	7.970489
ENSMUSG00000017868	0.736102955233521	-0.0017954795826134	0.0865814143450647	0.625729468140906	NA	Sgk2	0	0.030301	0.033473	0.062617	0.032115	0	0.029266	0
ENSMUSG00000017897	925.884901687793	-0.0146726292765321	0.0841503089743682	0.565901243200269	0.961591269760687	Eya2	64.882213	53.548605	44.657615	22.351381	35.707262	49.901661	38.441948	49.794873
ENSMUSG00000017922	0	NA	NA	NA	NA	Prl3c1	0	0	0	0	0	0	0	0
ENSMUSG00000017929	588.658645943578	0.021680674491325	0.0832153038006974	0.491428578539116	0.948540904819765	B4galt5	15.7555	9.704281	12.206573	13.696706	12.521878	14.043669	19.327099	13.120784
ENSMUSG00000017943	28.8261611400126	-0.00147469125448581	0.0860840636965523	0.883264151873145	0.99293323914123	Gdap1l1	0.277166	3.485142	0.948276	0.349394	0.810878	2.526574	0.616499	1.065618
ENSMUSG00000017950	2.60601019712197	0.000101636908739834	0.0865048000226122	0.983556542243703	NA	Hnf4a	0.038152	0	0.403561	0	0.057363	0.104483	0.171948	0.04378
ENSMUSG00000017969	2947.57226529225	-0.39394701992992	0.214154964136004	0.00242282750489469	0.091570874683869	Ptgis	127.310086	121.939323	157.45335	178.908644	95.430257	86.44363	112.39371	125.343807
ENSMUSG00000017978	348.228309582055	0.0617378753466163	0.114047280687339	0.044801158160554	0.479766527259259	Cadps2	4.969822	7.277735	6.997181	2.829218	9.81381	8.456118	6.69463	8.281474
ENSMUSG00000017999	974.807634313953	0.0239559731643531	0.0780874837309053	0.537142386195278	0.957011324696996	Ddx27	28.559818	25.749572	34.591945	37.077067	31.358037	37.54455	37.091184	34.070701
ENSMUSG00000018001	1666.79947545325	-0.0423108120537485	0.0890469614496165	0.267701306187805	0.867543072699748	Cyth3	43.862518	31.511474	45.458321	43.817951	34.510776	34.059539	46.734816	34.17639
ENSMUSG00000018008	498.314121771967	-0.0204020658312819	0.0859199180048511	0.418266862541058	0.933046945150471	Cyth4	10.913772	14.878256	23.768989	23.20468	11.168796	23.488449	14.651579	15.928005
ENSMUSG00000018012	334.730414105149	-0.00867645413807341	0.0750566626198184	0.820827691695691	0.988860493515348	Rac3	39.370673	41.128125	33.965056	36.866372	44.557086	38.682304	36.372876	34.687554
ENSMUSG00000018040	1531.4320044148	0.0244078304815264	0.0761044902881355	0.543141522393386	0.957466879284169	Rrp7a	57.4504	46.158971	43.05282	55.514488	52.710706	62.118571	54.309495	54.714222
ENSMUSG00000018042	3950.70017996162	-0.231537190275407	0.104935514648731	0.00230097414768568	0.0882438555718872	Cyb5r3	169.826209	169.559629	190.615493	185.166697	137.590741	156.478175	161.730139	152.029152
ENSMUSG00000018068	496.768438034166	0.0556700992148329	0.100402635110307	0.138661283059427	0.731721695289387	Ints2	6.48586	10.961941	7.486866	8.801593	12.30436	10.225481	8.916329	11.514994
ENSMUSG00000018076	1736.6084596317	0.0310236068430892	0.0799681866769651	0.431579710522401	0.936726054294458	Med13l	13.581486	12.581037	17.847359	16.345468	16.189527	15.223862	17.68206	18.948823
ENSMUSG00000018102	1074.19793604024	-0.082687942146269	0.124488251399952	0.0692639820040069	0.581450166087663	H2bc4	102.931839	130.046064	106.160135	69.98942	86.198064	94.121389	71.639896	87.971708
ENSMUSG00000018126	92.3259383683502	-0.0408037602103697	0.0992986736650174	0.0286793357974813	0.395779551001261	Baiap2l2	2.554425	6.535348	12.085908	6.118049	3.196901	5.683494	2.489531	3.685452
ENSMUSG00000018143	296.082897193221	-0.0404958783108197	0.0814146576297181	0.33885494222282	0.906476133499306	Mafk	8.381615	8.943898	10.226019	9.563379	8.604261	8.145105	9.224995	9.335157
ENSMUSG00000018160	925.35579778669	-0.0512996557160334	0.0829350666993677	0.258680249874189	0.862314884323149	Med1	16.070711	14.928085	16.346861	17.815402	13.606655	18.253194	14.0571	16.036984
ENSMUSG00000018166	647.208330223534	-0.0125447955461414	0.0830421229097628	0.646082372708452	0.974466887144443	Erbb3	11.069792	9.002996	11.589515	4.7901	10.569352	8.131398	7.255011	8.973249
ENSMUSG00000018167	640.616521875393	0.0255517721187427	0.0694977589234108	0.556717254705069	0.960907311684715	Stard3	28.048491	29.325238	31.444503	30.667073	29.432045	36.622209	30.964357	33.306749
ENSMUSG00000018168	22.4051674311919	0.00796866240618416	0.0856306399061658	0.614672240989666	0.968913913756309	Ikzf3	0.776077	0.564856	0.733189	0.236828	0.583809	0.654231	1.093656	0.595049
ENSMUSG00000018169	112.61555535278	-0.0137933441018176	0.082751422625309	0.625083151670537	0.969616052714296	Mfng	4.537809	6.002701	5.973776	6.250079	3.640319	6.9312	5.969336	5.420201
ENSMUSG00000018171	1545.4247031252	-0.0703525373087019	0.107644447051587	0.0950986722143228	0.656458584298046	Vmp1	70.822006	110.891454	119.61972	94.522582	73.439659	88.611077	86.793499	90.960119
ENSMUSG00000018189	327.256484708644	-0.0586711337604865	0.105671448536615	0.101578545237951	0.672341415282812	Uchl5	32.405162	17.50576	19.746333	18.692891	18.070335	18.548	18.662603	16.757011
ENSMUSG00000018196	520.791268407419	-0.00526399155952088	0.0684364025091418	0.902803012365247	0.993633983767377	Glrx2	47.847243	53.198968	46.12926	49.542362	50.58081	53.483395	50.749671	48.580234
ENSMUSG00000018199	866.880772146893	-0.0155891362345153	0.0708126862015551	0.71016910031481	0.980657155371884	Ro60	8.178582	6.881185	8.447894	8.830363	8.375957	8.077015	7.96204	8.308258
ENSMUSG00000018209	709.452298026584	-0.0231667026069575	0.0758475900255797	0.566264869566073	0.961591269760687	Stk4	13.049571	10.206403	12.962216	11.885229	13.23772	12.917755	10.719789	10.651854
ENSMUSG00000018211	0	NA	NA	NA	NA	Wfdc15b	0	0	0	0	0	0	0	0
ENSMUSG00000018217	1728.17930495086	0.00888897674117888	0.0811394119201048	0.757452233347037	0.984660768413393	Pmp22	127.017438	72.255449	66.198423	96.80724	118.818569	90.765157	92.01886	94.987056
ENSMUSG00000018238	22.68232277993	-0.0135884969648957	0.0860307866875574	0.466282475888008	0.943644010882163	Gdf9	1.687264	1.315296	1.271668	2.154521	1.320705	1.162589	1.650744	1.280683
ENSMUSG00000018239	136.230731862076	-0.021460347301168	0.0835254703969384	0.48826959910245	0.948205592707741	Zcchc10	9.383617	10.617895	10.846108	14.054817	8.46596	13.21799	9.419537	11.468706
ENSMUSG00000018259	0	NA	NA	NA	NA	Prl8a2	0	0	0	0	0	0	0	0
ENSMUSG00000018263	0	NA	NA	NA	NA	Tbx5	0	0	0	0	0	0	0	0
ENSMUSG00000018286	2747.74179808066	-0.0701769529808562	0.0838547362075698	0.163106441091445	0.767677179164998	Psmb6	383.439285	475.045481	427.273678	377.378371	371.154075	407.646982	398.881598	389.325324
ENSMUSG00000018287	845.63279927352	0.00364783328033976	0.0742717657014127	0.922962284522111	0.99712655458627	Spag7	65.069687	63.928554	81.995521	83.797181	69.269625	83.65701	84.280058	73.121582
ENSMUSG00000018293	7984.76344799857	0.0223945140348712	0.0659903334410388	0.59393908490575	0.967292019168863	Pfn1	1000.925074	864.926434	991.840644	989.908443	993.161605	1107.745536	1075.254701	981.56009
ENSMUSG00000018322	532.320374398906	0.0166993583799996	0.0684847562622709	0.695371751691251	0.979524309567106	Tomm34	20.693869	22.182198	22.325193	23.566906	22.442832	24.227491	23.432841	25.326608
ENSMUSG00000018326	3921.63083734902	-0.0459857566266054	0.0701873687926959	0.318585789272834	0.897132847408337	Ywhab	121.445311	107.549111	110.533529	117.49084	114.948782	120.023742	106.619196	105.820001
ENSMUSG00000018334	263.536217315401	-0.0107006568978441	0.0834382081026456	0.671037289539997	0.977193555437017	Ksr1	3.251976	4.393107	6.725887	4.142648	2.635107	4.68746	5.473228	4.930749
ENSMUSG00000018339	4580.22554455184	0.109006824422852	0.123173811282695	0.0578805584299345	0.542164960400229	Gpx3	245.734482	222.624874	259.141237	238.235527	282.918174	272.074765	356.979216	281.827655
ENSMUSG00000018340	5642.26245388592	0.012921447304365	0.0783480022761242	0.754039304637775	0.984660768413393	Anxa6	247.061682	158.138518	158.478388	205.311853	229.726981	213.544286	195.603406	195.385589
ENSMUSG00000018341	1.89992065085227	0.00213392844183952	0.0865075042363052	0.683548829177679	NA	Il12rb2	0.059604	0	0.115752	0.036327	0.114169	0.135015	0	0.087158
ENSMUSG00000018347	193.342201367821	-0.0199283864285825	0.0776903546217852	0.599065853520197	0.967292019168863	Zkscan6	8.110719	6.836967	8.824544	6.777149	7.255608	8.429473	7.069465	7.361121
ENSMUSG00000018362	1556.83591814598	-0.115767903912916	0.1325436350732	0.0523787539170816	0.522573049632905	Kpna2	74.364664	69.119842	84.482225	68.798081	61.873917	81.714283	58.517964	55.584817
ENSMUSG00000018363	1566.33629234714	-0.0323786156592432	0.0708849050199969	0.460793039999248	0.9419901144665	Smurf2	24.927957	24.410703	28.776994	29.199796	24.716508	28.102218	25.329025	28.044175
ENSMUSG00000018372	247.408524024417	0.00799766322131514	0.0762165527765495	0.826691616575133	0.988860493515348	Cep95	10.662693	12.280902	10.840458	12.17027	11.01553	11.253191	13.866666	12.903314
ENSMUSG00000018377	1745.90437227982	0.021053008766799	0.0757792628199443	0.586712884564906	0.965163113016733	Vezf1	36.288844	26.94777	33.715761	26.679386	37.197735	31.585018	32.643659	34.093732
ENSMUSG00000018378	1258.70742054691	0.0400473537573986	0.0766317003647036	0.360810168802571	0.915098249137039	Cuedc1	38.395758	35.616363	39.097832	35.079489	36.848931	39.696499	41.034252	48.910988
ENSMUSG00000018379	4320.31117794122	0.0660724624838006	0.0921988709360136	0.168825343980156	0.775791053729792	Srsf1	174.303862	173.466262	155.391609	187.22117	179.521937	241.424596	176.241163	220.554234
ENSMUSG00000018381	413.323438666027	0.0332610685852346	0.0885166907035871	0.278989306996237	0.874804850626383	Abi3	6.39771	9.277145	11.427857	10.592183	8.561232	13.360506	13.684655	10.7232
ENSMUSG00000018387	87.9581285091212	0.0106936842147255	0.0852869509900955	0.577405329810243	0.962877754103715	Shroom1	2.500586	2.918034	0.957145	2.944527	3.811098	2.094924	2.246367	3.138764
ENSMUSG00000018395	632.496157882178	0.00962284763397745	0.0779609968924592	0.781670663671327	0.987842053827706	Kif3a	21.101076	21.0545	21.039617	14.603374	23.124066	24.047332	15.827661	20.983172
ENSMUSG00000018398	2311.87242468895	0.025429537500207	0.0826672918897792	0.453440534829619	0.939977529869614	Septin8	57.382503	33.886014	36.804146	46.531061	56.483513	50.04222	48.679094	45.541099
ENSMUSG00000018401	919.787235302931	0.0971580246334608	0.102930667214241	0.0789042986416636	0.612867341715007	Mtmr4	15.922954	15.56993	13.273174	15.599224	17.733331	20.257304	16.602658	18.045469
ENSMUSG00000018405	185.569560114284	0.0338016912686826	0.0882505485869722	0.293155055651771	0.881440227454555	Mrm1	4.838004	7.925094	5.471201	6.527531	6.176749	8.226418	8.695942	7.100891
ENSMUSG00000018411	156.196174025718	-0.00900859672638608	0.0869377727807	NA	NA	Mapt	0.886325	10.981987	1.231085	1.116306	2.271541	1.988307	1.654138	1.813843
ENSMUSG00000018412	1383.4198116685	0.0128399272115483	0.0713538649009693	0.754719671581471	0.984660768413393	Kansl1	25.817683	21.866035	27.636475	25.61264	30.621939	26.223425	24.853132	26.2618
ENSMUSG00000018415	1081.09379344202	0.028297681899974	0.0702390265994364	0.506741976535213	0.953202502029767	Gid4	22.408512	19.28103	20.319518	20.07398	23.477063	22.889593	19.810904	23.828681
ENSMUSG00000018417	3224.14003858888	0.0394902605116979	0.0861129944979204	0.30459282885498	0.88913713962107	Myo1b	45.421488	44.234892	63.566088	62.792974	51.768064	66.307917	68.323692	66.835044
ENSMUSG00000018425	802.855268893007	0.0203051720939805	0.0744424978824119	0.61398490632677	0.968913913756309	Dhx40	17.886441	18.393584	18.592351	13.719465	19.768467	17.427917	18.741204	18.731335
ENSMUSG00000018427	285.203341290004	-0.111462085314896	0.137236464935556	0.0517092749017727	0.517302149034156	Ypel2	5.047436	6.122525	5.551034	4.493364	4.218931	4.368775	4.610791	4.927243
ENSMUSG00000018428	859.85087141051	0.0296126294975624	0.0710484506056001	0.496398804192074	0.9505633268483	Akap1	20.231472	17.769147	19.706055	18.334285	18.912361	20.445497	21.393323	22.65475
ENSMUSG00000018433	531.712399965309	0.0669413215685665	0.101379807986141	0.133163238165001	0.723579020387901	Nol11	13.104834	12.818144	12.183472	15.369385	15.157057	20.904667	14.333779	15.504456
ENSMUSG00000018442	670.293555476439	-0.0351929796270011	0.0857824550841268	0.318291414520815	0.897132847408337	Derl2	28.768227	26.665891	22.106669	27.217031	30.162492	25.59968	18.060177	23.157125
ENSMUSG00000018446	1477.85369325684	-0.0380192740027206	0.0777630336890464	0.378792329568677	0.920022393943151	C1qbp	121.492262	108.97049	136.928215	147.841807	119.329289	127.473744	124.653375	126.939037
ENSMUSG00000018449	169.584495883014	0.00575898914050245	0.0835977122844078	0.798309624686973	0.988176408637282	Rpain	21.458409	27.203434	19.653032	38.01852	17.419937	26.715498	32.666261	40.869202
ENSMUSG00000018451	388.94315442811	-0.0120657141264585	0.0859669707004857	0.48992150442704	0.948344491804347	6330403K07Rik	48.345056	24.182166	20.331674	13.216819	41.337415	16.104511	18.330001	14.553584
ENSMUSG00000018459	79.8232598977954	0.0501053930266885	0.107415295174714	0.00979410976252581	0.215124287859876	Slc13a3	0.81262	1.348795	1.97337	1.121506	1.965866	2.155197	5.344178	1.889313
ENSMUSG00000018470	38.9861294209211	-0.031535210492804	0.0905520969090379	0.220809525426075	0.828842336680298	Kcnab3	1.510936	1.557556	2.217896	1.671429	1.37237	1.454771	1.499615	1.335216
ENSMUSG00000018474	4810.07504662011	-0.00558822350571947	0.0796672703471174	0.69863501249374	0.980265266916496	Chd3	217.206717	132.42229	131.901352	128.85056	179.993291	154.737082	124.481809	145.128945
ENSMUSG00000018476	1980.13490890901	0.0151727614847465	0.0684958154494895	0.722048727952664	0.981185830164473	Kdm6b	26.160273	21.26349	26.212062	23.684647	26.749945	25.243843	24.264513	27.927662
ENSMUSG00000018479	3.5142956533892	-0.00419862791225894	0.0865539411555765	0.502498537903267	NA	1700125H20Rik	0	1.042509	1.494156	0.349197	0.356166	0.236675	0.161143	1.024756
ENSMUSG00000018481	1372.78016666995	0.0131757930550351	0.0728420409307663	0.741791656863493	0.983821472687799	Appbp2	14.843564	15.723103	17.901625	19.200131	15.649568	19.724704	17.497618	19.987479
ENSMUSG00000018486	2.01677584431589	-0.00272054717761241	0.0865381089646316	0.599636716708467	NA	Wnt9b	0.146838	0	0.019163	0.017925	0.055188	0.020105	0.016775	0.021059
ENSMUSG00000018500	111.555162204035	-0.00245329973111423	0.0834949681685278	0.911230977482362	0.995207747031013	Adora2b	5.515872	7.516179	6.356199	2.636831	5.307619	6.106847	4.122092	6.926978
ENSMUSG00000018501	2889.41109696247	0.0312578634886754	0.0811324557351387	0.373538284501735	0.918656634032062	Ncor1	70.501211	49.613236	78.541089	57.10783	77.349294	73.786405	74.561976	66.616213
ENSMUSG00000018507	195.174573824381	-0.0401349086231626	0.0917624563435452	0.222370547998115	0.830721319224481	Trpv2	5.313465	6.357818	8.337522	7.367367	5.774812	7.944868	4.411926	5.781439
ENSMUSG00000018509	148.376129293818	0.0485174924165557	0.0913995471913221	0.214727420059392	0.825524778354711	Cenpv	14.241412	14.592731	16.557197	11.69033	16.984902	19.152322	15.501557	16.954236
ENSMUSG00000018537	852.493244253213	0.0108716786628418	0.0739511810972738	0.782306915840024	0.988099680469024	Pcgf2	39.263522	41.449624	45.529866	37.28005	39.705713	37.793821	47.072545	49.990572
ENSMUSG00000018541	403.268984900485	0.038422030879563	0.081059326386968	0.356669287132541	0.914648598183302	Cwc25	10.825567	10.302155	12.55358	10.681486	10.619777	12.500423	12.942369	14.440616
ENSMUSG00000018543	7.00327534469937	0.00674407797471884	0.0865517617812214	0.450431824570121	NA	1700001P01Rik	0.201605	1.577206	1.96305	0.815469	0.415401	2.680452	2.064427	2.153539
ENSMUSG00000018547	1156.19651699774	0.0735810370256546	0.0840747310007133	0.146692398098433	0.744175319004603	Pip4k2b	19.253304	15.941733	17.889707	18.415046	20.958152	21.759073	19.799595	20.200302
ENSMUSG00000018548	802.37642366523	-0.0310988250441867	0.0871779553748853	0.327216112263301	0.900018616602272	Trim37	12.430605	16.875054	22.694417	11.855228	16.715361	12.342011	12.559222	15.546484
ENSMUSG00000018554	91.9768379301876	0.782119909532793	0.351991614380802	0.000766486662544843	0.0417610801433929	Ybx2	5.663448	5.355987	6.277301	2.747508	10.924691	7.403836	10.351518	13.109142
ENSMUSG00000018559	1617.81021300272	0.0340782569652109	0.0680687421797874	0.448864867672596	0.939069055593062	Ctdnep1	92.306637	81.807996	94.699366	93.870652	94.472951	99.298464	97.996306	106.012835
ENSMUSG00000018565	675.386567112449	-0.0304718654790968	0.0724103737193561	0.482478380379187	0.948205592707741	Elp5	52.960838	50.699015	61.945989	55.666875	48.801245	60.556365	53.979914	55.358666
ENSMUSG00000018566	225.163973156456	-0.04761269481213	0.102374905793846	0.0596500146023126	0.548330000033843	Slc2a4	12.029447	8.178955	14.514799	8.413279	9.585814	5.202228	10.176765	4.681271
ENSMUSG00000018567	4204.44151463386	0.00227173039561148	0.0625462635519247	0.991118666168164	0.999164925762281	Gabarap	308.588108	298.35183	297.656344	328.171947	336.121415	326.263168	313.445029	311.481271
ENSMUSG00000018569	616.671326407436	0.00065735283360898	0.0814313923997289	0.978987040678094	0.998549321815066	Cldn7	43.240659	71.382603	67.606194	31.591904	48.8756	64.052906	50.823651	59.929981
ENSMUSG00000018570	64.8002646973594	0.00840499973746358	0.0840203699302349	0.705879188865936	0.980657155371884	2810408A11Rik	3.327356	5.512459	3.468193	2.63046	2.823762	5.54465	4.348579	4.16778
ENSMUSG00000018572	1174.59021387646	0.0095116197660647	0.0595725963459	0.838815691232286	0.989763764249669	Phf23	57.928449	57.005056	59.543234	58.685279	58.746491	64.488541	61.396149	61.450798
ENSMUSG00000018574	1358.22425354979	-0.0487403930580423	0.0777232274704354	0.290420554524091	0.880429287820765	Acadvl	72.898219	57.412948	64.658258	60.127282	58.166229	66.167197	57.146058	64.289829
ENSMUSG00000018581	466.773510864216	0.00248532960802601	0.0843342767197282	0.895743477741337	0.993419663581526	Dnah11	5.347038	8.438613	7.917801	2.151732	7.611811	5.304874	4.012737	8.693916
ENSMUSG00000018583	4321.91786728443	0.031860955859781	0.0739786215142541	0.460930147539974	0.942013007656595	G3bp1	56.784766	47.943936	52.305385	56.881241	56.885968	70.292484	51.913104	58.555975
ENSMUSG00000018585	1036.78423875472	-0.0420973707840125	0.0829987624724593	0.311110453377292	0.892671641006344	Atox1	300.401814	341.610553	257.111684	246.762469	282.128722	300.186362	251.632127	250.701116
ENSMUSG00000018589	4.48998204313573	-0.00897565027985623	0.0871378995421039	0.129146724040389	NA	Glra2	0.080899	0.536107	0.0282	0.105507	0.135307	0.029554	0.049334	0
ENSMUSG00000018593	196811.573658769	0.0347088106223309	0.0810720463402125	0.479341481210357	0.947447514274558	Sparc	7396.707742	5921.709753	8050.353607	8868.300446	8247.097494	7783.391161	8755.21563	9061.98062
ENSMUSG00000018595	0	NA	NA	NA	NA	Glra4	0	0	0	0	0	0	0	0
ENSMUSG00000018599	312.873534199559	-0.0188305906363887	0.0770129159824616	0.63231234742639	0.971442334817482	Mief2	16.083232	15.308243	14.638608	11.366896	12.839249	14.542865	14.869181	14.530001
ENSMUSG00000018604	859.193023694946	-0.0067448611785504	0.0779092616862952	0.846605114562973	0.990130984837845	Tbx3	14.872152	16.741607	14.65496	15.219355	13.258961	15.497627	20.547464	13.198699
ENSMUSG00000018620	0.491461334719099	-0.00240450973712396	0.0866623330494331	0.40409654488699	NA	Mmp20	0	0.048933	0.027026	0.025279	0	0	0	0
ENSMUSG00000018623	3.34049458432661	-0.0096491227357668	0.0872157579678767	0.125861483123881	NA	Mmp7	0.377202	0.903847	0.699282	0	0.095589	0.207556	0.17368	0.109709
ENSMUSG00000018634	1.67305813428984	-0.00226815190275586	0.0866272682639418	0.438764634731231	NA	Crhr1	0	0.368433	0	0	0.070989	0	0.032341	0
ENSMUSG00000018648	720.393000709278	-0.0133269316413123	0.083212632849006	0.620700884122512	0.969616052714296	Dusp14	53.342359	62.144099	60.395391	25.030302	48.77083	52.460878	37.708115	53.024366
ENSMUSG00000018651	460.681320147993	0.0214133217801728	0.0746021175099248	0.598235945748417	0.967292019168863	Tada2a	20.85939	19.726625	19.484744	21.705028	19.299441	26.102529	20.454874	24.095107
ENSMUSG00000018654	36.7690444297025	0.00100111326488665	0.0851222498602719	0.949038761154345	0.998133727527125	Ikzf1	0.480331	0.953302	0.432838	0.63697	0.463505	1.307862	0.393572	0.54886
ENSMUSG00000018656	0	NA	NA	NA	NA	Tcaf3	0	0	0	0	0	0	0	0
ENSMUSG00000018659	350.302050073114	0.00794483978131135	0.0760609030118451	0.832224349131995	0.989203517944038	Pnpo	15.480768	16.120771	18.341959	11.622855	17.190176	15.976697	15.754034	16.583359
ENSMUSG00000018661	755.976915484029	-0.0333771669200777	0.0747905078382302	0.433419119221086	0.936726054294458	Cog1	23.210712	23.584935	20.479807	20.143248	18.723769	22.470847	21.482283	22.892357
ENSMUSG00000018666	1514.51148595318	0.00269195239966882	0.0695176504718388	0.947166916180546	0.998133727527125	Cbx1	72.69715	67.377869	61.537227	75.626393	70.061818	82.287348	66.6319	72.709409
ENSMUSG00000018669	1188.12212841981	0.0129608640030058	0.0729415817366852	0.746727645123778	0.984601007834516	Cdk5rap3	64.464571	50.645255	55.577642	61.524265	59.965595	57.200754	63.984392	68.305039
ENSMUSG00000018672	2000.03902234128	0.00654730353501601	0.0765863770407705	0.828146219701983	0.988860493515348	Copz2	262.616083	208.684441	192.937099	293.935047	238.707029	260.138562	256.530589	272.164767
ENSMUSG00000018677	1676.66478856076	-0.0820528708857715	0.0816754557252476	0.109594656993705	0.683937500562057	Slc25a39	93.449933	105.207868	105.361049	94.236372	91.717413	105.736139	86.869876	90.471166
ENSMUSG00000018678	437.929258251517	-0.0114047765986506	0.0742865151081186	0.771241578743258	0.985808409429827	Sp2	12.376261	10.478035	12.274099	14.022466	12.515457	11.770683	12.054288	13.551609
ENSMUSG00000018697	359.455605655266	-0.000355604515151262	0.0727413504780422	0.993750855090837	0.999164925762281	Aatf	17.71906	16.853362	17.85559	20.805073	17.582937	20.688445	19.675312	18.528007
ENSMUSG00000018698	0.238252357523586	-0.00144369179990213	0.0866344681409609	0.689166519802609	NA	Lhx1	0	0.041318	0	0	0	0	0	0
ENSMUSG00000018707	7117.77400702573	0.0225693537421066	0.0807724462629213	0.485000630202721	0.948205592707741	Dync1h1	55.743779	41.994137	38.226834	34.67612	52.272713	46.429636	39.475539	55.734187
ENSMUSG00000018727	2.53645851526703	0.00119234943575335	0.0863924433094933	0.854048336921991	NA	Cpsf4l	0.191543	0.323829	0	0.306853	0.358381	0.151464	0.348248	0.120114
ENSMUSG00000018733	228.90646340564	-0.0551677456509224	0.0914120340528848	0.203001949848903	0.815334745540621	Pex12	8.87084	9.197559	9.162821	9.73286	8.455134	7.41652	8.835154	9.116708
ENSMUSG00000018736	1875.7292447424	0.000215089274779661	0.0706799926650777	0.97576061809908	0.998196639052729	Ndel1	74.837785	72.961573	89.558327	89.185904	79.63581	81.345548	92.164687	87.789609
ENSMUSG00000018740	118.561421949506	0.0371017152126738	0.0932142806140591	0.170831755071749	0.775791053729792	Slc25a35	4.092161	4.989394	5.087865	2.180781	5.804477	5.484184	4.597189	6.050814
ENSMUSG00000018750	770.231993683356	0.011536507178695	0.082182831560102	0.68299091707436	0.978155523377811	Zbtb4	13.406129	7.176777	7.92187	5.859824	8.92205	9.567325	9.930699	9.803885
ENSMUSG00000018752	154.461005597797	0.614580392269685	0.247877494330272	0.000456042437578716	0.0284492496096968	Tnfsfm13	5.116563	4.988655	4.375738	7.616611	8.777632	10.566663	9.246452	10.666294
ENSMUSG00000018761	905.252498572573	0.00839459186509444	0.0677802797187536	0.841936053969614	0.990130984837845	Mpdu1	66.346614	66.018027	80.191667	72.920101	72.744392	78.283372	78.465493	72.268531
ENSMUSG00000018765	1890.60162695001	0.0105982949717349	0.0763536938744357	0.77075904343108	0.985808409429827	Fxr2	50.069133	55.995325	65.046962	76.798951	58.868376	71.759758	70.243724	66.20489
ENSMUSG00000018770	3304.46355318222	-0.0995293147082155	0.0898205191042257	0.0722815318356454	0.587750732743047	Atp5g3	531.168989	592.026541	581.055149	593.872515	492.281956	593.320462	539.72091	501.972889
ENSMUSG00000018774	913.629079456582	-0.0317279695173233	0.0900113344181323	0.243036374715988	0.84964655986248	Cd68	63.529751	62.803071	103.19031	108.669294	50.835151	110.406422	56.683858	69.23119
ENSMUSG00000018776	31.4378592666755	0.020715235775456	0.0880073543909924	0.276994558663242	0.873635436641366	Slc35g3	1.420509	2.399705	1.553759	0.894258	2.643873	2.495478	1.616033	1.968293
ENSMUSG00000018796	1270.39387677133	-0.0221033132282352	0.0821912989445773	0.511012787821726	0.953333847700183	Acsl1	37.48414	29.255985	35.702541	19.323605	29.56138	31.350294	25.666369	29.629364
ENSMUSG00000018800	457.429024503468	0.0297662763542029	0.0824015056107881	0.418696869146544	0.933046945150471	Abca5	4.310577	3.476164	5.573999	4.681583	4.565971	4.946919	5.220624	5.898283
ENSMUSG00000018809	143.874518221224	-0.0256669677264813	0.0849501901205363	0.411669735051455	0.931202238476824	Smyd4	5.26221	3.885385	3.770938	3.812041	3.645585	4.488171	4.349668	2.933022
ENSMUSG00000018819	1567.81303368417	0.0634641188451468	0.106406132062815	0.109695861826273	0.684231549660336	Lsp1	106.776245	87.936103	83.078552	139.933	116.194445	159.286726	129.471705	135.692518
[truncated: 52,348 more rows]
